# Supplementary material for: Transcriptomic Analysis of Thermally Stressed Symbiodinium Reveals Differential Expression of Stress and Metabolism Genes
Source: Front Plant Sci. 2017 Feb 28;8:271. doi: 10.3389/fpls.2017.00271 (PMC5328969; doi:10.3389/fpls.2017.00271)
Supplement: Supplementary file 2 [file Table_2.XLSX]

## Sheet: Sheet1
Transcriptomic analysis of thermally stressed Symbiodinium reveals differential expression of stress and metabolism genes
Sarah L. Gierz1, 2, * , Sylvain Forêt3, 4 and William Leggat1, 2, 3
* Correspondence: Sarah L. Gierz: sarah.gierz@my.jcu.edu.au
Supplementary Table 2. Symbiodinium sequences for genotyping. ITS2, internal transcribed spacer region 2; cp 23S, chloroplast 23S rRNA; psbA, plastid psbA minicircle.
Locus	Sequence
ITS2	TCGACCAGAGGCTACAAACCTTGGAGACCTGATGCGGTTATGGGTACGACCAGGGGTGTGAATAAATCTGTCCTTCGGCTTTTCAAGGGCAGTTGAGAACGCACCAGACACCTCGGAAGACAAGGTGCTTTACCCGCAACTTAACCCTATCTCCAGATAATCTGATTCCAGGGTAAACTGCGGTTAAGAAGAAAAGACAACACTTCCTAGGGCTCCCCCCTGCGTCGCCGAATTCTCTTACGTTGCCGTACAGTATCCACGACCTGGTTGGGGGAGGTTAACCCCATTCCCTTTCGAGGATCGAAGCAAAGCTTGCATATGCGGAACATCCCTCTCTCTTAGGATCGACTAACCCATGTCCAATTGCTGTTCACATGGAACCCTTCTCCGCTTCAGCCT…
cp 23S	GCCTGAACAGGTGCCCGCATCAACCCAACCAGGCATAGGTCGCGATTAATTTAGGCCAGAAGACTCGTGGTACTTTGGTAAATGTGCGGCTATATGTGCACCTACCCATCCAGGCCAAAATTACTCGGTGTGAAGAATGTGGCCAAAATTATGTCAAAATTAACTCCAACATCAACATCAAACCACTAATTGATTTCCTAGTGAATTATATAATTGTATGACCAACCTGTATTAAGCTTTATTTGGATTGCCTTTGGGCAAACTTAAGCGGTTGAATAATGCGATTAATAAAGATTCAATATCCTTTTCTTGAAAAGATACCTCTTTGTAGAGAAAGAAAATCTTGCGGTATTGAGCATACTGAATTTATAGAGGTGGTGAATCTCTTCATAAGCTCTT…
psbA	AAAAAAAAAAACATCATGCTAGATCTAATGGGAAATTGTGAGCATTTCTTTCATGCATCACTTCCATACCTAGATCAGCACGATTCACAATATCTGCCCAACTTAAGATTAGATGGCCACTGGAATCTAGGATGGATTGGTTGAAGTTTAAACCATTTAAGTTGAAAGCCATTGTACTTACTCCAAGTGCTGTGAACCAAATACCAATAACTGGCCAAGCTGCTAGGAAGAAGTGAAGACTACGAGAGTTATTGAAGGAAGCATATTGAAATATGAGTCTACCAAAATAACCATGGGCTGCTGATATGCTATAAGTTTCATCTTCTTGACCAAACTTATATCCAACATTTAGGCTAATATCTCCTGCAGTTTCTGCAAGAAGTGAAGATGTAACTAATG…
