# Supplementary material for: Transcriptomic Analysis of Thermally Stressed Symbiodinium Reveals Differential Expression of Stress and Metabolism Genes
Source: Front Plant Sci. 2017 Feb 28;8:271. doi: 10.3389/fpls.2017.00271 (PMC5328969; doi:10.3389/fpls.2017.00271)
Supplement: Supplementary file 4 [file Table_4.XLSX]

## Sheet: Sheet1
Supplementary material
Transcriptomic analysis of thermally stressed Symbiodinium reveals differential expression of stress and metabolism genes
Sarah L. Gierz1, 2, * , Sylvain Forêt3, 4 and William Leggat1, 2, 3
* Correspondence: Sarah L. Gierz: sarah.gierz@my.jcu.edu.au
Supplementary Table 4. Annotations for Symbiodinium Ubiquitin proteasome pathwaycomponents identified in the analysis.
#component	trans_derived	prot_id	TopBlastHit	Pfam	eggnog	gene_ontology	prot_seq	Name	F-TEST (ANOVA) P value	F-TEST (ANOVA) F value	Day 4 25C and 30C Fold change	Student's t-test P value Day 4 25C and 30C	Student's t-test T value Day 4 25C and 30C	Day 19 25C and 30C Fold change	Student's test Day 19 25C and 30C P value	Student's t-test Day 19 25C and 30C T value	Day 28 25C and 30C Fold change	Day 28 Student's t-test 25C and 30C P value	Day 28 Student's t-test 25C and 30C T value	Standard deviation Day 4 25C	Standard deviation Day 4 30C	Standard deviation Day 19 25C	Standard deviation Day 19 30C	Standard deviation Day 28 25C	Standard deviation Day 28 30C
comp70849_c0	comp70849_c0_seq2:3-944(+)	m.139851	sp|Q8MKD1|UBB_HORSE`Q8MKD1`Q:77-305,H:77-305`33.77%ID`E:1e-33`RecName: Full=Polyubiquitin-B; Contains: RecName: Full=Ubiquitin; Contains: RecName: Full=Ubiquitin-related; Flags: Precursor;`Eukaryota; Metazoa; Chordata; Craniata; Vertebrata; Euteleostomi; Mammalia; Eutheria; Laurasiatheria; Perissodactyla; Equidae; Equus.	PF00240.18^ubiquitin^Ubiquitin family^92-146^E:9.1e-11`PF11976.3^Rad60-SLD^Ubiquitin-2 like Rad60 SUMO-like^153-220^E:3.7e-06`PF00240.18^ubiquitin^Ubiquitin family^162-223^E:2.2e-07`PF00240.18^ubiquitin^Ubiquitin family^247-299^E:5.8e-15	COG5272^ Ubiquitin	GO:0005737^cellular_component^cytoplasm`GO:0005634^cellular_component^nucleus	FFHRQNPGCKSKAQLAMEESRWTLSSMLSWIALSSCSCDTTTVGTTNDAELRTTTTPMPEVHPAIKTIEAVEVDEEIRITVMLFCGRALILQATTLQTVADLKSDIQKKEQIPVQEQLLIFNELTLKNTCRLRDYGISHDSSLNLVRVMALDLKIMGAGSRKWNLRLQPQDTVEEIKTFMTQKVDIAAEQMLFVCRGVTLEEGRTLQELGVQSGDMVALILRLKGCGQFIVETDAGDTFRVDGACADRTVADVKTAIQDRTGMLPNEQQLSYGKMVLQDSQTLEHYGIKKECTIHLARRTAKDGCRENCCLCC*	comp70849_c0	3.33e-05	15.299	1.358 down	0.0275	5.071	1.620 down	0.043	3.93	1.678 down	0.00798	7.115	0.07198	0.15867	0.06846	0.34782	0.07663	0.19552
comp94301_c0	comp94301_c0_seq1:1-2088(+)	m.175015	sp|P0CG55|UBB_SHEEP`P0CG55`Q:24-333,H:1-305`38.85%ID`E:1e-61`RecName: Full=Polyubiquitin-B; Contains: RecName: Full=Ubiquitin-related; Contains: RecName: Full=Ubiquitin; Flags: Precursor;`Eukaryota; Metazoa; Chordata; Craniata; Vertebrata; Euteleostomi; Mammalia; Eutheria; Laurasiatheria; Cetartiodactyla; Ruminantia; Pecora; Bovidae; Caprinae; Ovis.	PF11976.3^Rad60-SLD^Ubiquitin-2 like Rad60 SUMO-like^24-91^E:1.1e-06`PF00240.18^ubiquitin^Ubiquitin family^29-92^E:2.7e-15`PF00240.18^ubiquitin^Ubiquitin family^115-180^E:5.4e-07`PF11976.3^Rad60-SLD^Ubiquitin-2 like Rad60 SUMO-like^187-245^E:6.2e-06`PF00240.18^ubiquitin^Ubiquitin family^190-246^E:1.9e-14`PF11976.3^Rad60-SLD^Ubiquitin-2 like Rad60 SUMO-like^257-326^E:1.3e-14`PF00240.18^ubiquitin^U…	.	GO:0005737^cellular_component^cytoplasm`GO:0005634^cellular_component^nucleus	AILAQERLTNEIEFDDVLGISWVMQIFIKTYTGKRPVLEVEAGDLVASVKKQIWEKEGIPPEQQLLYFAGKQLLDDCALSFYDIHSECTLELEPQREQREPQRSQRSLCIEVQKLSGETTHISALSTDTTADLKERIRNSQGISEADQTLVFQNHVLQDDAKPFEVLCDSKIVVQLVIKSKAPAQTLQIKNTSGHIFEVTMNPNDTLERLKELIEEQHGMPKDKQILVYAGKKIDNDRTIAECDFKGPLLLVKKVSMEVTVKTLTGKSFSVHICPSETIANVKLNIQSKEGWPADRQRLIFQGKQLNDQEKVQDYKLTEGNTLHLVMRQTVTCPASSSLVGSCESPGACGLSNMGNTCYLNSTLQALSNTVALRRYYDEGHYKADISTSPDSMGGRLAD…	comp94301_c0	4.17e-07	32.939	1.105 up	0.0152	-6.514	1.114 up	0.0131	-6.149	1.019 down	0.658	0.702	0.02008	0.03951	0.02032	0.04648	0.02483	0.07506
comp63607_c0	comp63607_c0_seq1:77-1327(+)	m.124834	sp|P0CG70|UBI4P_NEUCR`P0CG70`Q:81-333,H:8-222`25.3%ID`E:1e-14`RecName: Full=Polyubiquitin; Contains: RecName: Full=Ubiquitin; Flags: Precursor;`Eukaryota; Fungi; Dikarya; Ascomycota; Pezizomycotina; Sordariomycetes; Sordariomycetidae; Sordariales; Sordariaceae; Neurospora.	PF00240.18^ubiquitin^Ubiquitin family^84-142^E:4.6e-08`PF00240.18^ubiquitin^Ubiquitin family^164-220^E:1.3e-11`PF00240.18^ubiquitin^Ubiquitin family^283-332^E:2.3e-09	.	GO:0005737^cellular_component^cytoplasm`GO:0005634^cellular_component^nucleus	MIERMFDAREKSECSGSSHNPIQPAKPEALPPTVQEKKFQSCGSIGTTPTRLLDWESPKDPQQVLAAATDQPSLFFVCNGITGEKIPLRLVLALRVAAVKQLLEELLQIPADDMRLSYKGRVLHDRRSLLDSGVEARQFIHVSRCGRNARKFEIRVFGFKAEPFVVHVRQSDLVVEVKQQIEQVTGLPPSKQRLTHGGRTLANECRLCDCGVRDDSCSLQVTSCNDVTAPIPEPSIPVSGLRTPRAQWNSSAKKRCLKGTELFLTILQTWPPQRRKRLWLHHTRTIAELKKELQEFCGIGPEKQILMHSGRRLQDQHTLEFYNFEGGECLQLMALGARIADGPVALRETHQTLLVLPRPPGTERLDRDGTRSDDVPFVDRSQQRANALEAIRVVSSALA…	comp63607_c0	2.9e-05	15.678	1.048 up	0.535	-1.002	1.336 down	0.0051	9.31	1.289 down	0.0267	4.594	0.07976	0.11034	0.04615	0.07718	0.06991	0.14337
comp41564_c0	comp41564_c0_seq1:1-1083(+)	m.87312	sp|P0CG68|UBC_PIG`P0CG68`Q:310-359,H:25-75`70.59%ID`E:3e-13`RecName: Full=Polyubiquitin-C; Contains: RecName: Full=Ubiquitin-related; Contains: RecName: Full=Ubiquitin; Flags: Precursor;`Eukaryota; Metazoa; Chordata; Craniata; Vertebrata; Euteleostomi; Mammalia; Eutheria; Laurasiatheria; Cetartiodactyla; Suina; Suidae; Sus.	PF00240.18^ubiquitin^Ubiquitin family^311-358^E:1.6e-13	.	GO:0005737^cellular_component^cytoplasm`GO:0005634^cellular_component^nucleus	IEVSRFFILKAVNRDTAAPAAAKPKAVTVASDSETGDEAQLSQSLVDHMASDSESCDEEAGLSPSLEVEAQTGKAQSHEGIQLSPSLKVDQEMANDAGTCDEEAARSPSLEELSPSWEVDQVMASDTPKCDEEAPLSASLEVDQELKVAAVKQAAVKEMANDAGTCDEEAARSPSLEELSPSWEVDQVMASDTPKCDEEAPLSVSLEVDQAHTGNVQRCDEGAQLSPSWEVDQVWHALLLFPQIYYQLCISLSNEMICHDPRSDDKNQAKRYMLTFKKYIKLFGKGPPDLFWPLPEGCISDPELITDKPSVKGMIQEKEGIPACQQRLIYAGSQLGGASIQDYRIQRESTLHLVLRLKGC*	comp41564_c0	3.59e-05	15.1	1.060 up	0.238	-1.948	1.227 up	0.0193	-5.282	1.173 up	0.0901	-2.947	0.05729	0.06599	0.08101	0.07744	0.12641	0.09203
comp94528_c0	comp94528_c0_seq1:94-357(-)	m.175206	sp|P22589|UBIQP_PHYIN`P22589`Q:12-76,H:76-140`38.46%ID`E:5e-12`RecName: Full=Polyubiquitin; Contains: RecName: Full=Ubiquitin; Flags: Precursor;`Eukaryota; Stramenopiles; Oomycetes; Peronosporales; Phytophthora.	PF13881.1^Rad60-SLD_2^Ubiquitin-2 like Rad60 SUMO-like^12-75^E:0.062`PF11976.3^Rad60-SLD^Ubiquitin-2 like Rad60 SUMO-like^13-75^E:1.1e-11`PF00240.18^ubiquitin^Ubiquitin family^18-85^E:2.6e-17	.	GO:0005737^cellular_component^cytoplasm`GO:0005634^cellular_component^nucleus	LGSKIASAMADAMKVTLKFVDGKAMTIDVDKNEDVDKVKEAVHEKHGFEVEKQRLIYGGNQLDGGRTWNDYGVQEKPVPVVFVVLTS*	comp94528_c0	3.18e-05	15.423	1.172 up	0.376	-1.424	1.375 down	0.0813	3.077	1.395 down	0.013	5.938	0.14317	0.28938	0.09844	0.28209	0.09555	0.13077
comp60239_c0	comp60239_c0_seq1:1-2466(-)	m.118272	sp|P20973|UBE11_WHEAT`P20973`Q:11-816,H:3-788`34.71%ID`E:3e-132`RecName: Full=Ubiquitin-activating enzyme E1 1;`Eukaryota; Viridiplantae; Streptophyta; Embryophyta; Tracheophyta; Spermatophyta; Magnoliophyta; Liliopsida; Poales; Poaceae; BEP clade; Pooideae; Triticeae; Triticum.	PF00899.16^ThiF^ThiF family^72-148^E:1.7e-10`PF00899.16^ThiF^ThiF family^484-622^E:4.9e-32`PF10585.4^UBA_e1_thiolCys^Ubiquitin-activating enzyme active site^629-672^E:4.3e-16	.	GO:0005524^molecular_function^ATP binding`GO:0016874^molecular_function^ligase activity`GO:0008641^molecular_function^small protein activating enzyme activity`GO:0016567^biological_process^protein ubiquitination	SDLAYRVLLQPRREQCCMGSVCPACACSGGGTGGDQTGDIMEASAEGDEAFLNKFSRQNAAFGAEVTMKMTKMRALVVGCSGVAVEIVKNLVLQGLGAVTLIDPKPAKIQDLGTNFFLSEADVGKPLADLLVPKIQELNPFCNVKTAPVLNAEVVQQHSVLLICESMPLNDLLKWNEYCRSLLPKPVAFLYVRTGGIFGNVFVDFGPSHVLVDANGQAPMVRLVESIELGPEALVRLSIPDGQAPGSLPEGCYVEFSDVQGCDGIDSHQEVSPCGEKVTAWKISSKSDDPVNSIRIGNTSGFPAYVSGGMVTEKKVGVPYPFKSLAETLKDPGMPFDSMVGTDMINFGSELQSHVLLYAALSLEAERGAAVGEADVAAVVAKAKELMSSKATDVEADID…	comp60239_c0	2.35e-06	24.301	1.299 down	0.0149	6.566	1.144 up	0.0552	-3.573	1.255 up	0.0128	-5.967	0.04903	0.10424	0.04962	0.09693	0.09816	0.04999
comp18287_c0	comp18287_c0_seq1:3-1403(+)	m.44384	sp|Q7ZVX6|UBA3_DANRE`Q7ZVX6`Q:39-462,H:36-458`49.77%ID`E:1e-143`RecName: Full=NEDD8-activating enzyme E1 catalytic subunit; EC=6.3.2.-; AltName: Full=NEDD8-activating enzyme E1C; AltName: Full=Ubiquitin-activating enzyme E1C; AltName: Full=Ubiquitin-like modifier-activating enzyme 3; Short=Ubiquitin-activating enzyme 3;`Eukaryota; Metazoa; Chordata; Craniata; Vertebrata; Euteleostomi; Actinoptery…	PF00899.16^ThiF^ThiF family^71-215^E:3.7e-33`PF10585.4^UBA_e1_thiolCys^Ubiquitin-activating enzyme active site^221-266^E:2.4e-15`PF02134.16^UBACT^Repeat in ubiquitin-activating (UBA) protein^271-335^E:2.9e-18`PF08825.5^E2_bind^E2 binding domain^378-464^E:1e-16	COG0476^ Dinucleotide-utilizing enzymes involved in molybdopterin and thiamine biosynthesis family 2	GO:0016881^molecular_function^acid-amino acid ligase activity`GO:0005524^molecular_function^ATP binding`GO:0008641^molecular_function^small protein activating enzyme activity`GO:0045116^biological_process^protein neddylation	RESKVQVIRGGYGQRASTASTASTASTASATAMSLGSQKHGHVCRVLMRKSPFADADAFDPGPETIAFLRDNKVLVIGAGGLGCEILKDLALSGFMDIHVIDMDTIDVTNLNRQFLFRQADVGKTKAEVAAAFINKRLGHLGAKVTAHVGKIQDFDESFYRKFFLIIAGLDNIAARRWMNATLHDMVDRTSGEPDPSTIIPLIDGGTEGFKGQARVIIPTMTSCFDCSLDAFPPQVNYPLCTIAETPRLPEHCVEYAVVVLWEQRFPGQKLNRDSPADMQWVFEQAKDRAATFGIPGVTYQLTMGVVKRIIPAIASTNALIAAALVVEALKIATYCGPVLNNYMMYMGQQGVYTHTFPYQKKDDCMVCGGAKLTLNRPKNSTLQELLEHLGAHPSYQLS…	comp18287_c0	1.22e-05	18.249	1.329 up	0.0124	-7.14	1.205 up	0.0725	-3.225	1.091 up	0.176	-2.196	0.08399	0.07869	0.08325	0.14523	0.07735	0.08543
comp24246_c0	comp24246_c0_seq1:71-2056(-)	m.62549	sp|Q9D906|ATG7_MOUSE`Q9D906`Q:14-638,H:11-677`36.49%ID`E:1e-123`RecName: Full=Ubiquitin-like modifier-activating enzyme ATG7; AltName: Full=ATG12-activating enzyme E1 ATG7; AltName: Full=Autophagy-related protein 7; Short=APG7-like; Short=mAGP7; AltName: Full=Ubiquitin-activating enzyme E1-like protein;`Eukaryota; Metazoa; Chordata; Craniata; Vertebrata; Euteleostomi; Mammalia; Eutheria; Euarchon…	PF00899.16^ThiF^ThiF family^346-473^E:5.5e-25	COG0476^ Dinucleotide-utilizing enzymes involved in molybdopterin and thiamine biosynthesis family 2	GO:0005737^cellular_component^cytoplasm`GO:0019778^molecular_function^APG12 activating enzyme activity`GO:0000166^molecular_function^nucleotide binding`GO:0004839^molecular_function^ubiquitin activating enzyme activity`GO:0007628^biological_process^adult walking behavior`GO:0006914^biological_process^autophagy`GO:0055013^biological_process^cardiac muscle cell development`GO:0006520^biological_pro…	PLAMAQQAPVAKDFEPLQVAPEVSFWQELSQRKLDIWRLDSSNVPFTAFYEASQASGVPAKCFLQKTAFDAAKVPAGAGKVIGELKNFNTEEEFRTFLGNAEARQSSLTEAVKSIRNDIDSGVALTEPSRLRRLILFSFADLKKYHYSFLSTLPALKTPKPWQHSKEPIEKLGQDVLAQVAKGLREEDFDGLCLLLRSSSSETGWCLRPLAHLPSLQVESEDDVVLVFVDPSSEDAPAWPLQNALLLLARYRPGQRLVLAFRDPQLASGARGYSGGTQLRSRLLRYEVSAETSTANDCRAGWSKIATFDLTRFLDSKTVAANAVDLNIKLMKWRVLPGLEPERMKELRILLLGSGTLGCGVARALMGWGCRRMTFVDAGKVSFSNPVRQSLFTHKDAAE…	comp24246_c0	0.000453	9.496	1.042 up	0.411	-1.32	1.317 up	0.023	-4.934	1.196 up	0.102	-2.802	0.084	0.03528	0.05668	0.15117	0.0906	0.16111
comp65163_c0	comp65163_c0_seq1:214-1422(-)	m.127798	sp|Q5U300|UBA1_RAT`Q5U300`Q:6-239,H:784-987`35.1%ID`E:6e-27`RecName: Full=Ubiquitin-like modifier-activating enzyme 1; AltName: Full=Ubiquitin-activating enzyme E1;`Eukaryota; Metazoa; Chordata; Craniata; Vertebrata; Euteleostomi; Mammalia; Eutheria; Euarchontoglires; Glires; Rodentia; Sciurognathi; Muroidea; Muridae; Murinae; Rattus.	PF02134.16^UBACT^Repeat in ubiquitin-activating (UBA) protein^72-138^E:4.9e-24	COG0476^ Dinucleotide-utilizing enzymes involved in molybdopterin and thiamine biosynthesis family 2	GO:0005524^molecular_function^ATP binding`GO:0016874^molecular_function^ligase activity`GO:0008641^molecular_function^small protein activating enzyme activity`GO:0016567^biological_process^protein ubiquitination	QEFKRKAWAAALVQKLKVPEYVAGGVNTDGDATAGGVTSGVKADSKAILQGLLQQLQGFAGQPLPALEEADFEKDDDFNYHIDFITRCANLRADNYHITNSDFHKVKLVAGRIVPAIATTTAAVCGLVMLELFKLLQGKNTDGFRTRQIGLAVNTYTSFEAQEPRSFSSGVEKKVPRAEELPPDAFDDAGKIKAEYVLEEAYASYPEKHSVWDKLSVPTGTMTLEGFKDWLANEHKLKLRNWSFVLGWKRVVDEENKEMRVPVSSQIYPPPVSIDAKLLPPLTDGQADAMKKIQASAAIPPAQKMKYVSEWQKAKKSGKLPESTGQEIRPEMTLKDILALMEVKAEKALQDGSIYPKWGKAISDLAGRRFWVIPSDQTPDCATMDAEPLDVRYMARIEV…	comp65163_c0	5.09e-06	21.225	1.037 down	0.452	1.208	1.117 up	0.126	-2.571	1.162 up	0.0231	-4.838	0.07959	0.03536	0.06353	0.10716	0.07682	0.04655
comp105433_c0	comp105433_c0_seq1:76-555(+)	m.3832	sp|P62840|UB2D2_XENLA`P62840`Q:8-158,H:3-146`36.25%ID`E:8e-29`RecName: Full=Ubiquitin-conjugating enzyme E2 D2; EC=6.3.2.19; AltName: Full=Ubiquitin carrier protein 4; Short=xUBC4; AltName: Full=Ubiquitin carrier protein D2; AltName: Full=Ubiquitin-protein ligase D2;`Eukaryota; Metazoa; Chordata; Craniata; Vertebrata; Euteleostomi; Amphibia; Batrachia; Anura; Pipoidea; Pipidae; Xenopodinae; Xenop…	PF00179.21^UQ_con^Ubiquitin-conjugating enzyme^5-153^E:1.6e-28	.	GO:0005524^molecular_function^ATP binding`GO:0004842^molecular_function^ubiquitin-protein ligase activity	MEVLKADLKLIEQELPQGTCQVDLVASNLFHWEVTLAGPEGTPYKGGTFRFWLWFPLEYPLQKPRLKCLTPMYHCNIDHNGSVCLDMDQELLHLNVLSQDTDAPPSTRNSAYCIVQALLSLFAAPVPENALVPDAGRLFLANRQEYNRKAQEWTIQYAC*	comp105433_c0	0.00136	7.639	1.260 up	0.0391	-4.382	1.117 down	0.276	1.701	1.077 down	0.485	1.086	0.12211	0.09161	0.15254	0.11062	0.13764	0.14265
comp57269_c0	comp57269_c0_seq1:1-1725(+)	m.112745	sp|Q9ZVX1|UBC23_ARATH`Q9ZVX1`Q:315-549,H:817-1045`42.92%ID`E:9e-50`RecName: Full=Probable ubiquitin-conjugating enzyme E2 23; EC=6.3.2.19; AltName: Full=Ubiquitin carrier protein 23;`Eukaryota; Viridiplantae; Streptophyta; Embryophyta; Tracheophyta; Spermatophyta; Magnoliophyta; eudicotyledons; core eudicotyledons; rosids; malvids; Brassicales; Brassicaceae; Camelineae; Arabidopsis.	PF00179.21^UQ_con^Ubiquitin-conjugating enzyme^380-506^E:1.7e-20	NOG238109^ Protein phosphatase 1, regulatory (inhibitor) subunit	GO:0005829^cellular_component^cytosol`GO:0005524^molecular_function^ATP binding`GO:0004842^molecular_function^ubiquitin-protein ligase activity	WTAEPLQYTAAMAVPPVTAGEDYFPHLGTENLYDDPYEPPEGYDRDQFRDFSNFLGQVIPHQPPYPPQTPSTGEILPSNGPRQGLSQLPPRVPVGVVQTVDLKARTAVVEWRCSHRESPQEVSLFELAPHPYFELRLGDIVFIPPYLVPEVGHWIGRVVQLQNFTVLVYLGNGAVRPFDLDVLRVASCDIEGQSEVEHGPSIGPEDHLGSDPEVEMEFDQLAEKEASPVVFPLPHDAAQELGLTSDAGRRFQEQLQDLQEQLEAARLQGSVQQTSTVGCDPGVPGVPQEDAPKMYFYVVQHLPQMETGGSSSSTSRPETLALDTFDEDHEPLDHKFVDSPSPAPKVLMRAVRRDMTVLRKGLLDGDEGVVAPILVRSYASRSDLFRAMVVGPPGTPYAD…	comp57269_c0	8.93e-06	19.25	1.229 down	0.0099	7.975	1.023 down	0.668	0.671	1.146 down	0.0798	3.09	0.04397	0.06028	0.08897	0.04901	0.10735	0.06921
comp77326_c0	comp77326_c0_seq5:170-613(-)	m.155512	sp|P35129|UBC2_CAEEL`P35129`Q:1-147,H:1-147`78.91%ID`E:6e-84`RecName: Full=Ubiquitin-conjugating enzyme E2 2; EC=6.3.2.19; AltName: Full=Lethal protein 70; AltName: Full=Ubiquitin carrier protein 2; AltName: Full=Ubiquitin-protein ligase 2;`Eukaryota; Metazoa; Ecdysozoa; Nematoda; Chromadorea; Rhabditida; Rhabditoidea; Rhabditidae; Peloderinae; Caenorhabditis.	PF00179.21^UQ_con^Ubiquitin-conjugating enzyme^5-141^E:2.4e-50`PF14461.1^Prok-E2_B^Prokaryotic E2 family B^36-119^E:3e-06	COG5078^ Ubiquitin-protein ligase	GO:0005524^molecular_function^ATP binding`GO:0004842^molecular_function^ubiquitin-protein ligase activity`GO:0006915^biological_process^apoptotic process`GO:0016477^biological_process^cell migration`GO:0008340^biological_process^determination of adult lifespan`GO:0009792^biological_process^embryo development ending in birth or egg hatching`GO:0007281^biological_process^germ cell development`GO:00…	MALKRIQKELADLGNDPPANCSAGPVGDDHFNWQATIMGPPDSAYQGGVFFLNINFPSDYPFKPPKVHFTTKIYHCNVNSNGAICLDILKDQWSPALTISKVLLSISSLLTDPNPNDPLVPEIAQVYLKDRAKHDATAREWVQKYAM*	comp77326_c0	3.03e-07	34.912	1.157 up	0.0141	-6.749	1.149 up	0.0747	-3.185	1.005 up	0.821	-0.377	0.02735	0.0562	0.12102	0.03457	0.03267	0.02157
comp232587_c0	comp232587_c0_seq1:1-390(+)	m.60012	sp|P62840|UB2D2_XENLA`P62840`Q:1-129,H:19-147`82.17%ID`E:2e-78`RecName: Full=Ubiquitin-conjugating enzyme E2 D2; EC=6.3.2.19; AltName: Full=Ubiquitin carrier protein 4; Short=xUBC4; AltName: Full=Ubiquitin carrier protein D2; AltName: Full=Ubiquitin-protein ligase D2;`Eukaryota; Metazoa; Chordata; Craniata; Vertebrata; Euteleostomi; Amphibia; Batrachia; Anura; Pipoidea; Pipidae; Xenopodinae; Xeno…	PF00179.21^UQ_con^Ubiquitin-conjugating enzyme^3-123^E:6.5e-48	.	GO:0005524^molecular_function^ATP binding`GO:0004842^molecular_function^ubiquitin-protein ligase activity	ANCSAGPVGDDLFHWQATLMGPSESPYQGGVFFLDIHFPADYPFKPPKIHFTTRIYHPNINANGGICLDILKDQWSPALTTSKVLLSICSLLTDPNPDDPLVPEIANIFKTNREQFNRTAAEWTQKHAM*	comp232587_c0	2.56e-06	23.954	1.039 down	0.926	0.172	3.575 up	0.0147	-5.853	2.413 up	0.0299	-4.413	0.5881	0.28114	0.35218	0.52008	0.35578	0.45327
comp43440_c0	comp43440_c0_seq1:83-1201(-)	m.90389	sp|P25867|UBCD1_DROME`P25867`Q:251-372,H:25-147`46.03%ID`E:7e-27`RecName: Full=Ubiquitin-conjugating enzyme E2-17 kDa; EC=6.3.2.19; AltName: Full=Protein effete; AltName: Full=Ubiquitin carrier protein; AltName: Full=Ubiquitin-protein ligase;`Eukaryota; Metazoa; Ecdysozoa; Arthropoda; Hexapoda; Insecta; Pterygota; Neoptera; Endopterygota; Diptera; Brachycera; Muscomorpha; Ephydroidea; Drosophilid…	PF00179.21^UQ_con^Ubiquitin-conjugating enzyme^253-366^E:1.9e-32	COG5078^ Ubiquitin-protein ligase	GO:0005875^cellular_component^microtubule associated complex`GO:0005524^molecular_function^ATP binding`GO:0004842^molecular_function^ubiquitin-protein ligase activity`GO:0051276^biological_process^chromosome organization`GO:0001751^biological_process^compound eye photoreceptor cell differentiation`GO:0008054^biological_process^cyclin catabolic process`GO:0048132^biological_process^female germ-lin…	SCAMARPFIAGDAVRVADEEELRSLVAGHANLCWSTACETMVGCHGIVAAVDEADQTVKLEQLVNTQDGFIRIEDTQWLPWDAISRASENLEELRAALEEAWMPLDVPASSKKMESEKDAAQKAADLAWTAKSGCDFPFDLVITSINGKEVRVPVVSLSDRLEQVRQTVASHFGKVSKQIRLSINQEMLPETGTLERIADMLAVTQCLQVVIVKRQLASPVVKRLRKEERDFDATGFDFELFSVPNPDVEPISDTMEAIIAGPAKSPYEGGTFRLRIQVPPDYPFRPPRVKFLTQIWIPSVHPQHGSIDLDILSDKWSPALSIAKVIRSIVYMLQDPSDNACENQDALQQIQQHGMEMFNDQARKWTRMYAM*	comp43440_c0	2.95e-05	15.631	1.057 down	0.338	1.544	1.148 down	0.0145	5.889	1.185 down	0.00458	8.857	0.04119	0.09656	0.06039	0.03095	0.05253	0.01796
comp65595_c0	comp65595_c0_seq1:56-1267(+)	m.128645	sp|Q6IE24|UBP54_RAT`Q6IE24`Q:17-400,H:32-375`27.71%ID`E:3e-27`RecName: Full=Inactive ubiquitin carboxyl-terminal hydrolase 54; AltName: Full=Inactive ubiquitin-specific peptidase 54;`Eukaryota; Metazoa; Chordata; Craniata; Vertebrata; Euteleostomi; Mammalia; Eutheria; Euarchontoglires; Glires; Rodentia; Sciurognathi; Muroidea; Muridae; Murinae; Rattus.	PF13423.1^UCH_1^Ubiquitin carboxyl-terminal hydrolase^16-347^E:9.8e-06`PF00443.24^UCH^Ubiquitin carboxyl-terminal hydrolase^24-366^E:1.5e-15	NOG291259	GO:0004221^molecular_function^ubiquitin thiolesterase activity`GO:0006511^biological_process^ubiquitin-dependent protein catabolic process	MFHGPGPPGASGVRKLGLENKRGSNHCFLNVVIQAFWNLQAFRTRLLAEPHHANRTSCMCCYCELKALFQECSVSEANCLPPDGLRRALSSVYFANGRFKAGDMEDASETLDALLGILHACHLEQRSPAIPAQMLDLSHVEKASTFGCHPLCFAHDIFGIEYVDVPHCTFCGATGEPSMSSSYLYTTYASELLAIVGSRSGSCEDEFTTDPIGVFQDMLTKATSRFSGPPASLPDLLRALGQGRQQPCIDCKSFKIHAERWLTRKPRIFTISLVWPNTTPFSDDIWLILCMLKPRLKMEQIFKVSPPSDDVSYCFHGMICYKASQHYVAVFWCQSTKRWTFFDDRLVEEKEDWLQVANFLLQDGYMPTLIFYERLDSDVPPSSLEELDRQVQQLQEQTS…	comp65595_c0	3e-05	15.581	1.391 up	0.0628	-3.626	1.704 up	0.0301	-4.472	1.698 up	0.00755	-7.264	0.2463	0.09211	0.219	0.26554	0.07197	0.19784
comp85253_c0	comp85253_c0_seq1:18-2705(+)	m.168377	sp|P23566|UBC2_SCHPO`P23566`Q:1-150,H:1-136`30.46%ID`E:5e-14`RecName: Full=Ubiquitin-conjugating enzyme E2 2; EC=6.3.2.19; AltName: Full=RAD6 homolog; AltName: Full=Ubiquitin carrier protein 2; AltName: Full=Ubiquitin-protein ligase 2;`Eukaryota; Fungi; Dikarya; Ascomycota; Taphrinomycotina; Schizosaccharomycetes; Schizosaccharomycetales; Schizosaccharomycetaceae; Schizosaccharomyces.	PF00179.21^UQ_con^Ubiquitin-conjugating enzyme^8-141^E:4.1e-14`PF00641.13^zf-RanBP^Zn-finger in Ran binding protein and others^135-159^E:0.00031`PF00622.23^SPRY^SPRY domain^642-756^E:1.5e-07	COG5078^ Ubiquitin-protein ligase	GO:0005829^cellular_component^cytosol`GO:0033503^cellular_component^HULC complex`GO:0000790^cellular_component^nuclear chromatin`GO:0005524^molecular_function^ATP binding`GO:0004842^molecular_function^ubiquitin-protein ligase activity`GO:0006338^biological_process^chromatin remodeling`GO:0030466^biological_process^chromatin silencing at silent mating-type cassette`GO:0006336^biological_process^DN…	MSTAATRRLHRELQLVQREPSWGVSAAPLSEDLYTWHCNVAGQPPAGGAPVILHLELTFSAEYPVRPPRVEVLGSTVTHPNVFSTFICLDMLEGGEWASDEEKRRPYMGWSSAYSILAILRQLQTFFFEGDGTQWWKCQLCTLHNPMKNKRCEACDTTRGARDAIGINVEHTPHFQCRCGHQPCGPHWPPFPQSVECDDAPVANVLPEACLENSCVICLGHLDDDARGALKGAPAARPLAQLVDREGQLTCKHFFHLPCAQQLKSNFCPLCRSPFARVAALPDQQTVRRAAKSELSPEPLCQKALEQMARFAGWPLGIVIQLMSFLRRHERVCLSFAVPAWQEAAAAPLFWEAQEVQCFHEKTGPNEDVIGIGVLAQGRGRLATLTAHFDAISRTAWQG…	comp85253_c0	1.82e-08	57.905	1.083 up	0.0829	-3.231	1.226 up	0.0164	-5.611	1.367 up	0.00539	-8.344	0.0396	0.06001	0.08105	0.06702	0.07638	0.07655
comp87175_c0	comp87175_c0_seq1:105-551(+)	m.169730	sp|O74196|UBC1_COLGL`O74196`Q:1-148,H:1-146`60.81%ID`E:4e-63`RecName: Full=Ubiquitin-conjugating enzyme E2-16 kDa; EC=6.3.2.19; AltName: Full=Colletotrichum hard-surface-induced protein 1; AltName: Full=Ubiquitin carrier protein; AltName: Full=Ubiquitin-protein ligase;`Eukaryota; Fungi; Dikarya; Ascomycota; Pezizomycotina; Sordariomycetes; Hypocreomycetidae; Glomerellales; Glomerellaceae; mitospo…	PF00179.21^UQ_con^Ubiquitin-conjugating enzyme^5-143^E:1.1e-40	.	GO:0005524^molecular_function^ATP binding`GO:0004842^molecular_function^ubiquitin-protein ligase activity	MALRRIMKELKQMESDPPNQCSAGPLAEDLYDWTGTIMGPTDSPYAGGVFYLDIKFPVDYPFKPPKIIMTNRIYHCNVNSNGAIGLDLLRASWSPALSISKVLGAVAALLANPNLDPSAVLVPEIAEAYQKDQAEHAATAKKWTQKYA*	comp87175_c0	8.22e-06	19.528	1.038 down	0.676	0.687	1.319 down	0.0364	4.177	1.318 down	0.00503	8.555	0.11271	0.1103	0.10326	0.16105	0.01355	0.09228
comp112714_c0	comp112714_c0_seq1:3-1157(+)	m.8816	sp|O00102|UBC7_SCHPO`O00102`Q:33-121,H:2-73`31.11%ID`E:1e-05`RecName: Full=Ubiquitin-conjugating enzyme E2-18 kDa; EC=6.3.2.19; AltName: Full=Ubiquitin carrier protein; AltName: Full=Ubiquitin-protein ligase;`Eukaryota; Fungi; Dikarya; Ascomycota; Taphrinomycotina; Schizosaccharomycetes; Schizosaccharomycetales; Schizosaccharomycetaceae; Schizosaccharomyces.	PF00179.21^UQ_con^Ubiquitin-conjugating enzyme^78-121^E:0.00022	COG5078^ Ubiquitin-protein ligase	GO:0005829^cellular_component^cytosol`GO:0005634^cellular_component^nucleus`GO:0000151^cellular_component^ubiquitin ligase complex`GO:0005524^molecular_function^ATP binding`GO:0004842^molecular_function^ubiquitin-protein ligase activity`GO:0030466^biological_process^chromatin silencing at silent mating-type cassette`GO:0030433^biological_process^ER-associated protein catabolic process`GO:0010620^…	HLQLSIPHEDIRLKKQLGLQSPFVTLSTEALESSPMALKRLTKEWECWDQQSPNGAMQALGTFEEQRQLWTLKPQLSPSKEPNIFIWDAELQVSSGPLKGASLVYSIQFPRDYPFKPPTMRPQFAGFPVQFQELQPGWYVFMVPPKSTTGQRQKGAVTAAGDSEIAVQWIKKGEMGDDDEEAEGEDVITLSSFEGQISPVLGQSHDGVVYHPLLDTSGIFCSCGIRDKWSPHFTILTCLSFAHSAIEDPTSEDGMRPVPAGSSNEMCFCTVNPGACQDFQAGQWEQLARRRFFTEKGVAPLCVSASSMEATDGSCCIECTSLAGTQLGKIQMDSQKTMEDLEKEIQEKIPMKETGVAWKIVLPDGACVSENLRYRSIGSIFNLH*	comp112714_c0	0.0238	3.909	1.062 up	0.405	-1.337	1.139 up	0.0472	-3.794	1.135 up	0.256	-1.797	0.05467	0.1188	0.04639	0.08774	0.18796	0.07889
comp52595_c0	comp52595_c0_seq1:1-2736(+)	m.105469	sp|O42646|UBC6_SCHPO`O42646`Q:375-530,H:8-164`48.1%ID`E:2e-44`RecName: Full=Ubiquitin-conjugating enzyme E2 6; EC=6.3.2.19; AltName: Full=Ubiquitin carrier protein 6; AltName: Full=Ubiquitin-protein ligase 6;`Eukaryota; Fungi; Dikarya; Ascomycota; Taphrinomycotina; Schizosaccharomycetes; Schizosaccharomycetales; Schizosaccharomycetaceae; Schizosaccharomyces.	PF05139.9^Erythro_esteras^Erythromycin esterase^15-160^E:1.2e-35`PF00179.21^UQ_con^Ubiquitin-conjugating enzyme^376-486^E:3.8e-22`PF12906.2^RINGv^RING-variant domain^551-607^E:5.2e-08`PF02622.10^DUF179^Uncharacterized ACR, COG1678^849-899^E:5.1e-06	.	GO:0005789^cellular_component^endoplasmic reticulum membrane`GO:0016021^cellular_component^integral to membrane`GO:0005524^molecular_function^ATP binding`GO:0004842^molecular_function^ubiquitin-protein ligase activity`GO:0030433^biological_process^ER-associated protein catabolic process	IVLASNKFRGCSKLDQFNVEQNLECMIAADEYYSKQRLEPPGSRASWNARDQHMMTTILRLRAHSRELFGLDEKDMKIIVWAHNSHVGDATATPMGGMDFQRNEKWNLGQMCRSNLESVFIVGFYSYCGEVRAAKKWGGEGQVMALSPAVPYSFEHRMHEWFAGMHAYFPLHRFRDASKKFEYVPLKSPLNIAYRAVHPMVRVSKDLQRCEEDEALKHKHQTLDPQKSFIAVKRLQIGRNGEVIRLQIKGYDRGQYDGFWVNEYTRYGSRTIHCLPAEHLNALSGPVSPEKLLMVANFPILQRWVGVQYHPETEIESHYGEMSVAKCYDLAVFVDKTRALDVDMTPALAVTVSAALGEERQNTSGKAVVTASHNRRLMMEYRRILKNPIEYIETRPLDT…	comp52595_c0	0.00893	5.037	1.090 down	0.395	1.365	1.155 up	0.0435	-3.914	1.144 up	0.06	-3.443	0.03467	0.17924	0.06644	0.083	0.08441	0.07486
comp102516_c0	comp102516_c0_seq1:44-1780(+)	m.1695	sp|P33296|UBC6_YEAST`P33296`Q:8-166,H:2-159`46.25%ID`E:1e-45`RecName: Full=Ubiquitin-conjugating enzyme E2 6; EC=6.3.2.19; AltName: Full=Ubiquitin carrier protein UBC6; AltName: Full=Ubiquitin-protein ligase UBC6;`Eukaryota; Fungi; Dikarya; Ascomycota; Saccharomycotina; Saccharomycetes; Saccharomycetales; Saccharomycetaceae; Saccharomyces.	PF00179.21^UQ_con^Ubiquitin-conjugating enzyme^15-124^E:3.4e-20`PF12906.2^RINGv^RING-variant domain^191-242^E:4.2e-11	COG5078^ Ubiquitin-protein ligase	GO:0005789^cellular_component^endoplasmic reticulum membrane`GO:0016021^cellular_component^integral to membrane`GO:0005524^molecular_function^ATP binding`GO:0004842^molecular_function^ubiquitin-protein ligase activity`GO:0030433^biological_process^ER-associated protein catabolic process`GO:0006513^biological_process^protein monoubiquitination`GO:0000209^biological_process^protein polyubiquitinati…	MEAQSASATATSVRRLRRELQLIQQSPNSQVAVKPSSSSLLEWHFALHSLPADTPYSSGCYHGRLLFPANYPHAPPTVVMVTPSGRLEVGCRLCLSMTDFHPESWNPAWSVDTILTGLLSFFLSDSESGYGSVQSSDEQRRQLARSSWAHNATDPDFVQLFPELMEPPERRASTAQGSSQERAAHMQARECWICRDVGSEPLIHPCACRGSMSGVHASCVEQWMRHQRQAGGGGSRPRCSICREAYLGQEVRPGLSSFVFHYASDFGGQLIRSALLVAMLLGFQDCWRGKEAALPLPASIAFILMFGCVILHKFAVLAASLPLHRPPPRSPRAQRFHTSDPQKLARNSAEALTTICVLAVWYMRGELPFVAFLPFGIVGVCFVLKVFSSRLSWSSLCVL…	comp102516_c0	0.00145	7.534	1.034 up	0.145	-2.528	1.117 up	0.187	-2.13	1.174 up	0.045	-3.819	0.03861	0.00571	0.05063	0.14219	0.0551	0.10852
comp26970_c0	comp26970_c0_seq1:76-1812(+)	m.67997	sp|Q6DG60|UBE2Z_DANRE`Q6DG60`Q:7-232,H:75-291`37.44%ID`E:5e-39`RecName: Full=Ubiquitin-conjugating enzyme E2 Z; EC=6.3.2.19; AltName: Full=Ubiquitin carrier protein Z; AltName: Full=Ubiquitin-protein ligase Z;`Eukaryota; Metazoa; Chordata; Craniata; Vertebrata; Euteleostomi; Actinopterygii; Neopterygii; Teleostei; Ostariophysi; Cypriniformes; Cyprinidae; Danio.	PF00179.21^UQ_con^Ubiquitin-conjugating enzyme^7-125^E:8.6e-27`PF12906.2^RINGv^RING-variant domain^272-324^E:1.7e-10	COG5078^ Ubiquitin-protein ligase	GO:0005737^cellular_component^cytoplasm`GO:0005634^cellular_component^nucleus`GO:0005524^molecular_function^ATP binding`GO:0004842^molecular_function^ubiquitin-protein ligase activity`GO:0006915^biological_process^apoptotic process	MDSGARRLQRDLKQIQEDGASKIFATARGDDLSVLDALVLGPADTPYDGALLHFQLNILPTYPMNPPEVRFLTTDSGTLRLHPQLYADGKVCLSILGTWHGPRWTPSSSIHTILLSIQSLLCEDPLRCEPGMETATDEKVELANVFVVHECVRVGILGMLENGPSWDDEGDESILTAAARAYLPSRAGTLLWRLSNLATRFDGQVMREPFVFGAETRSRRYDFSGLARRLQVFFPTVSVPPQEPQKTQEPDCHEVAPEGSELPRTEDAELCCRICHLTAEESDSALIEPCQCAGSIRCAHSSCLIDWLKHTGAITQSEWRCDLCLAAFRVQSMPGKPPGRRLLHRSLLEFVDFQISSECSGLVTVLLTSILQTLLMCVGSGVANILYLVANIVLSPVVT…	comp26970_c0	0.000117	12.234	1.044 down	0.513	1.056	1.217 up	0.0561	-3.552	1.263 up	0.0183	-5.247	0.07726	0.08884	0.05906	0.14835	0.08877	0.09318
comp41873_c0	comp41873_c0_seq1:1-504(+)	m.87814	sp|P70711|U2D2B_RAT`P70711`Q:22-166,H:2-146`68.97%ID`E:3e-69`RecName: Full=Ubiquitin-conjugating enzyme E2 D2B; EC=6.3.2.19; AltName: Full=Ubiquitin carrier protein D2B; AltName: Full=Ubiquitin-conjugating enzyme E2(17)KB 2B; AltName: Full=Ubiquitin-conjugating enzyme E2-17 kDa 2B; AltName: Full=Ubiquitin-protein ligase D2B;`Eukaryota; Metazoa; Chordata; Craniata; Vertebrata; Euteleostomi; Mammal…	PF00179.21^UQ_con^Ubiquitin-conjugating enzyme^25-161^E:3.1e-50	COG5078^ Ubiquitin-protein ligase	GO:0005524^molecular_function^ATP binding`GO:0004842^molecular_function^ubiquitin-protein ligase activity	LKRASGSSKRRGVVQGFGAMAATKRLQKELDELNKNPNEQFSAGPVGEDLFHWDAVLRGPPDSPYADGVFFLKVDFPVEYPFKPPKVRFITKIYHCNVNSQGAICLSILNDQWSPALTISKVLLSISSLLTDPNPADPLVPEIAETYVKDRAKHDATIREWVQKHAT*	comp41873_c0	6.66e-06	20.259	1.181 down	0.0704	3.457	1.202 down	0.0503	3.706	1.300 down	0.0149	5.649	0.08673	0.10869	0.03767	0.13837	0.06175	0.11903
comp80793_c0	comp80793_c0_seq2:42-2654(+)	m.164979	sp|P15731|UBC4_YEAST`P15731`Q:10-140,H:2-118`39.85%ID`E:3e-15`RecName: Full=Ubiquitin-conjugating enzyme E2 4; EC=6.3.2.19; AltName: Full=Ubiquitin carrier protein 4; AltName: Full=Ubiquitin-protein ligase 4;`Eukaryota; Fungi; Dikarya; Ascomycota; Saccharomycotina; Saccharomycetes; Saccharomycetales; Saccharomycetaceae; Saccharomyces.	PF00179.21^UQ_con^Ubiquitin-conjugating enzyme^14-134^E:1.9e-19`PF00575.18^S1^S1 RNA binding domain^299-357^E:8.1e-05	.	GO:0000502^cellular_component^proteasome complex`GO:0005524^molecular_function^ATP binding`GO:0043130^molecular_function^ubiquitin binding`GO:0004842^molecular_function^ubiquitin-protein ligase activity`GO:0006513^biological_process^protein monoubiquitination`GO:0000209^biological_process^protein polyubiquitination`GO:0006950^biological_process^response to stress`GO:0043162^biological_process^ubi…	MSLRASRHASALRRIAKDLKELETEPLPLVAARPMDPAEPFRWHVNLRPCDGPLAGCVFHLVMDLPKDYPFTPPSIRFPTQHFPSFRHPNLFGDMICLDILQSFIGQHDQKAGWSTAYTVQTVLLQLASFLFETEHVPQDHGGTYKGRMTPLLARKVREQCEKFQCQECGHCFQQPLPPLLPLDLPAPLELIEPPIVPIVPRVPAVAMGEEKRQVLQSGDLVTAFVSKLHSKGFVVQLPNHSFNGWLPWSSALRGCQLALGQQIVAHVTGIQREWIWLQLVPRRSQQQLMELMRSAKPIQGLIVSIKSYGIFVDVGVTSPGLVHVSELDVDVAELEVKTLVQVRILEVDSPKGLKLTARGGPFHRPQPVKDQVRQDQDDQVHLQPQLWSHDLPGPAAET…	comp80793_c0	7.48e-07	29.673	1.054 up	0.351	-1.502	1.008 down	0.878	0.26	1.259 up	0.0169	-5.396	0.07686	0.06604	0.09507	0.02956	0.05985	0.10813
comp85859_c0	comp85859_c0_seq1:62-1102(-)	m.168813	sp|Q9VM35|U2QL1_DROME`Q9VM35`Q:200-330,H:168-293`34.35%ID`E:2e-16`RecName: Full=Ubiquitin-conjugating enzyme E2Q-like protein CG4502; EC=6.3.2.19;`Eukaryota; Metazoa; Ecdysozoa; Arthropoda; Hexapoda; Insecta; Pterygota; Neoptera; Endopterygota; Diptera; Brachycera; Muscomorpha; Ephydroidea; Drosophilidae; Drosophila; Sophophora.	.	NOG272407	GO:0005524^molecular_function^ATP binding`GO:0004842^molecular_function^ubiquitin-protein ligase activity	YDTKSPHMFEIVGSTMPPKLLDGTALAFCLENPKRSSSKVYERYERYKHAKTVAEALQLGATRSDITNDVKSGHCTLLDQPQRDPETGERLAKQQRIDPPVELPQSEQQNPSGDGASVPTIASVESSVPNSEPSSVQGCQTEKSEKKSPLQEVDLSFAKLDGKPIKFVKRTMGEARRLLSPEGLAEAEKSGYKFCLKDKENLSKWLVQLKDLNPDGKLAADLQKHNLDAQIDLELILPDAFPMEPPFARVVYPQLRGGYVFERGGICFEPLTVKGWVPSMTLPALAIAIKGIFDYGEVRVAGVGDKATRTVKHYTEEGARKDHSVISAAHRGGESSTYGSIRNYSS*	comp85859_c0	0.000445	9.525	1.021 up	0.568	-0.926	1.114 down	0.0771	3.144	1.238 down	0.0268	4.586	0.05784	0.03346	0.05074	0.08576	0.07826	0.1097
comp80791_c0	comp80791_c0_seq1:63-1952(+)	m.164968	sp|P35132|UBC9_ARATH`P35132`Q:468-613,H:3-147`39.46%ID`E:5e-27`RecName: Full=SUMO-conjugating enzyme UBC9; EC=6.3.2.-; AltName: Full=UBCAT4B; AltName: Full=Ubiquitin carrier protein 9; AltName: Full=Ubiquitin-conjugating enzyme E2 9; AltName: Full=Ubiquitin-conjugating enzyme E2-17 kDa; AltName: Full=Ubiquitin-protein ligase 9;`Eukaryota; Viridiplantae; Streptophyta; Embryophyta; Tracheophyta; Sp…	PF00179.21^UQ_con^Ubiquitin-conjugating enzyme^484-606^E:2.5e-32	.	GO:0016881^molecular_function^acid-amino acid ligase activity`GO:0005524^molecular_function^ATP binding`GO:0016925^biological_process^protein sumoylation	MGASACSACGVETVNSKDVEIKDGQGKVLRCISLETKRPDFLADAIPCATRSLQGSDPTQWAMTNVQLLELFNYMQSTQEYKAAKEARGHVCLYDVNSLFVIPWSRGFGCGVALLMNARAPLKAQVMISHAWAEDVEELVSSLSSWASRIQPLWDCDGVALWCCTFAQYQPEDGAGPSLQHQLSLDPFKSVIHSKPEHGMLVVHTTKVDPYTRLWCVHEIDEALDSKLHVRGIGTYSVGGRNVSTQSAKCGDPGDETRIRAAIESKTGGYVRLDNAISAFRNTLVKSGASVFAEIQVPWEDYHPWEGVLQFALTDRMSEELFFGFQVDVMKITLTDQDGRNIPHSGPSGPSGASSSSSPSSPRLPTLLGRRRAGFIPRRLETLKGLARQQFPLKLECAF…	comp80791_c0	0.00165	7.334	1.322 up	0.0965	-3.025	1.199 up	0.164	-2.267	1.345 up	0.0169	-5.392	0.25474	0.07982	0.17106	0.15626	0.11086	0.11374
comp81338_c0	comp81338_c0_seq1:68-340(+)	m.165827	sp|Q6GPW2|SMO2B_XENLA`Q6GPW2`Q:10-86,H:17-93`59.74%ID`E:7e-24`RecName: Full=Small ubiquitin-related modifier 2-B; Short=SUMO-2-B; Flags: Precursor;`Eukaryota; Metazoa; Chordata; Craniata; Vertebrata; Euteleostomi; Amphibia; Batrachia; Anura; Pipoidea; Pipidae; Xenopodinae; Xenopus; Xenopus.	PF11976.3^Rad60-SLD^Ubiquitin-2 like Rad60 SUMO-like^11-80^E:5.5e-25`PF00240.18^ubiquitin^Ubiquitin family^18-83^E:1.7e-08	.	GO:0005634^cellular_component^nucleus	MAEGGDAPQHIQLKVKDQQGSEVQFKIKKTTPLRKLMDAYCSRLGLQASQVRFMVDGERIAADDTAEKLGLEDEDLIDVAMEQTGGRSWP*	comp81338_c0	2.98e-07	35.023	1.104 up	0.0249	-5.263	1.021 down	0.804	0.403	1.114 down	0.186	2.137	0.05017	0.02097	0.04359	0.14822	0.13059	0.06581
comp82048_c0	comp82048_c0_seq1:130-636(-)	m.166185	sp|Q9NGP4|UBC9_DICDI`Q9NGP4`Q:1-156,H:1-151`61.54%ID`E:2e-66`RecName: Full=Sumo-conjugating enzyme ubc9; EC=6.3.2.-; AltName: Full=Sumo-protein ligase; AltName: Full=Ubiquitin carrier protein 9;`Eukaryota; Amoebozoa; Mycetozoa; Dictyosteliida; Dictyostelium.	PF00179.21^UQ_con^Ubiquitin-conjugating enzyme^8-156^E:4.1e-41	COG5078^ Ubiquitin-protein ligase	GO:0005634^cellular_component^nucleus`GO:0016881^molecular_function^acid-amino acid ligase activity`GO:0005524^molecular_function^ATP binding`GO:0016925^biological_process^protein sumoylation	MASFASKRLAQERAAFKKDHPFGFYAKYAPNEDGKGQNVFKWNCGIPGRAKGPWEGATYALTMEFTEDYPSKPPKCKFAHVHGKPLFHPNVYPSGTVCLSILNEDEDWKPAITIRQILLGIQDLLDNPNAASPAQEEPYRLFSTDKNEYLRRVKKQVSEVALGAQNST*	comp82048_c0	1.54e-06	26.164	1.520 up	0.0124	-7.154	1.243 up	0.0274	-4.637	1.067 up	0.219	-1.961	0.05128	0.16099	0.12647	0.04923	0.03634	0.08949
comp89402_c0	comp89402_c0_seq1:62-619(+)	m.171404	sp|Q6P8D9|UBC12_XENTR`Q6P8D9`Q:1-184,H:1-182`54.35%ID`E:1e-71`RecName: Full=NEDD8-conjugating enzyme Ubc12; EC=6.3.2.-; AltName: Full=NEDD8 carrier protein; AltName: Full=NEDD8 protein ligase; AltName: Full=Ubiquitin-conjugating enzyme E2 M;`Eukaryota; Metazoa; Chordata; Craniata; Vertebrata; Euteleostomi; Amphibia; Batrachia; Anura; Pipoidea; Pipidae; Xenopodinae; Xenopus; Silurana.	PF00179.21^UQ_con^Ubiquitin-conjugating enzyme^35-167^E:2.9e-36	COG5078^ Ubiquitin-protein ligase	GO:0005524^molecular_function^ATP binding`GO:0019788^molecular_function^NEDD8 ligase activity`GO:0018169^molecular_function^ribosomal S6-glutamic acid ligase activity`GO:0004842^molecular_function^ubiquitin-protein ligase activity`GO:0045116^biological_process^protein neddylation	MIKIFGVGRGKRAEESKDGDAEAPAAKKKQPGEIRMQKELDEMELPPQCHIDFPDKNNLMHFNITISPDEGFWKGASYTFVFNVAALYPHEAPKVKCETKIYHPNIDMQGNVCLNILREDWKPVLSISSVVYGLLYLFLEPNPGDPLNHEAAEVLRNNRSEFCRIVARTLRGGAVAGHVFPRLVA*	comp89402_c0	0.00521	5.714	1.000 down	0.997	0.012	1.048 up	0.494	-1.056	1.191 down	0.0138	5.811	0.10907	0.13522	0.11104	0.0656	0.0619	0.06093
comp76019_c0	comp76019_c0_seq1:1-1173(-)	m.152108	sp|Q5UQ40|UBC4_MIMIV`Q5UQ40`Q:55-391,H:871-1165`28.07%ID`E:4e-36`RecName: Full=Probable bifunctional E2/E3 enzyme R795; Includes: RecName: Full=E3 ubiquitin-protein ligase; EC=6.3.2.-; Includes: RecName: Full=Ubiquitin-conjugating enzyme E2; EC=6.3.2.19;`Viruses; dsDNA viruses, no RNA stage; Mimiviridae; Mimivirus.	PF13519.1^VWA_2^von Willebrand factor type A domain^118-279^E:4.7e-14`PF00092.23^VWA^von Willebrand factor type A domain^121-279^E:2.9e-05	.	GO:0000151^cellular_component^ubiquitin ligase complex`GO:0005524^molecular_function^ATP binding`GO:0046872^molecular_function^metal ion binding`GO:0004842^molecular_function^ubiquitin-protein ligase activity`GO:0008270^molecular_function^zinc ion binding	MSSLFCLGKQVKVVIDGSFECTVAASEMVIALKCRYWAYLSQRERLALPLGNMRLWGPMRDAGDGLRVGTILKDDWCVGDFCDDDNSDDEDDDDEGAAGGEYRLVLTSDGHAREHGDRDKSMTRLEVVKQLFNAYVDRSLAYDYPCAIGLVCFGGKVTERCKLTAAYESFRDCVQDVKEDGDTCLFDALHKAGSLLKEWQNRQMSRTRSLPAPKLRIVALSDGKDTCSDKGPLEVARFLRASNIVVDSVLIGTETDYRLHRISKASGGYVFKPESLKDAVRLNELEVFLSCHERPKLDKSKLNNWQALGPRGCPVDSCSEDHVPPRKQPQELRHAVHGLEDALRDAAPAPGPSAVPNPQRQQRILQEMRQLHRSPHPAVDIFPSCCNVGFW	comp76019_c0	0.000975	8.166	1.158 up	0.148	-2.503	1.158 up	0.0547	-3.587	1.269 up	0.0355	-4.156	0.09835	0.13788	0.08764	0.07914	0.14925	0.07252
comp110281_c0	comp110281_c0_seq1:2-2491(+)	m.7245	sp|F8W2M1|HACE1_DANRE`F8W2M1`Q:420-813,H:502-891`28.17%ID`E:4e-29`RecName: Full=E3 ubiquitin-protein ligase HACE1; EC=6.3.2.-; AltName: Full=HECT domain and ankyrin repeat-containing E3 ubiquitin-protein ligase 1;`Eukaryota; Metazoa; Chordata; Craniata; Vertebrata; Euteleostomi; Actinopterygii; Neopterygii; Teleostei; Ostariophysi; Cypriniformes; Cyprinidae; Danio.	PF00632.20^HECT^HECT-domain (ubiquitin-transferase)^522-819^E:7.1e-37	.	GO:0005783^cellular_component^endoplasmic reticulum`GO:0032580^cellular_component^Golgi cisterna membrane`GO:0000139^cellular_component^Golgi membrane`GO:0017137^molecular_function^Rab GTPase binding`GO:0004842^molecular_function^ubiquitin-protein ligase activity`GO:0007049^biological_process^cell cycle`GO:0006944^biological_process^cellular membrane fusion`GO:0007030^biological_process^Golgi org…	EARNQSVLAMTMPNRKRQRNYELIEPLVERLLTCHGEELAEKDNALRLNHLVHFTDDPNLAETLANHGKVKQLTELCWRTVGAEMLTAHHEAISLLVNLLVPQGTRSSIFHGFVLMVQQEESCRTLLSHEDMPVVAHHLVKAIGKCGNVEERDVLQACNLVAAAMENEKDRMDFCEAIIQAEGVSFLYHFFENWPDQFGTAALIRTLDRFLSSPVDERMWNAQAESRREFASDWLKLLTRELLQPDGALCARALGNTLQLREGTFFQVLMQGKLFDHLITNLVVGSKQGKDRICAAMFTTRQLLGRSDVLKRLASHPRFEPLVSLAISNLQLATEEEDDLLQVLTFFLQNDTTKRAVVSGSNPMQIIDAISHLLDSPSQHVQELSLELLTQILHYIEPG…	comp110281_c0	1.07e-06	27.902	1.328 down	0.0283	5.004	1.546 down	0.0039	10.793	1.201 down	0.0372	4.092	0.08107	0.14255	0.05481	0.10281	0.10615	0.07395
comp118846_c0	comp118846_c0_seq1:196-1125(-)	m.12825	sp|Q84ME1|LUL3_ARATH`Q84ME1`Q:27-119,H:280-375`41.41%ID`E:2e-20`RecName: Full=Probable E3 ubiquitin-protein ligase LUL3; EC=6.3.2.-; AltName: Full=Protein LOG2-LIKE UBIQUITIN LIGASE 3; AltName: Full=RING finger protein 398;`Eukaryota; Viridiplantae; Streptophyta; Embryophyta; Tracheophyta; Spermatophyta; Magnoliophyta; eudicotyledons; core eudicotyledons; rosids; malvids; Brassicales; Brassicacea…	PF13920.1^zf-C3HC4_3^Zinc finger, C3HC4 type (RING finger)^60-110^E:2.7e-14`PF13923.1^zf-C3HC4_2^Zinc finger, C3HC4 type (RING finger)^62-103^E:1.9e-07`PF00179.21^UQ_con^Ubiquitin-conjugating enzyme^203-274^E:3.4e-08	NOG332026	GO:0046872^molecular_function^metal ion binding`GO:0004842^molecular_function^ubiquitin-protein ligase activity`GO:0008270^molecular_function^zinc ion binding	GTTGTTGTAVDGTVMVFCARRHGGLVVMKQIIAWRGQAFQLQEMFGIQELHSAADDSSTRACVICLTAPKNTAVLPCRHFCCCYDCARSLRFSGAGRKRCPLCRSQVTDILRLDMEPAEANEALPESSQLADGAQALPSSASRRLALELRATLQRAAALRAEHQLELSLAEEGDLRLWRMLLYTEGFGSSTLGHELRRWEVDAVELELWICQSFPHAPPAVRVMRPRFAPGSFWVHEHGALCMEVLTQSGWSPALSLAQLGLQIKDLLVSGTGHLTNAGSMADPGLAARQARQRAMQVAQRLEQVHADW*	comp118846_c0	0.0195	4.131	1.287 up	0.129	-2.664	1.203 up	0.0456	-3.842	1.082 up	0.54	-0.954	0.23361	0.14251	0.09802	0.09909	0.07695	0.22723
comp84213_c0	comp84213_c0_seq1:74-682(-)	m.167670	sp|F1N6G5|HACE1_BOVIN`F1N6G5`Q:59-172,H:129-240`36.84%ID`E:8e-14`RecName: Full=E3 ubiquitin-protein ligase HACE1; EC=6.3.2.-; AltName: Full=HECT domain and ankyrin repeat-containing E3 ubiquitin-protein ligase 1;`Eukaryota; Metazoa; Chordata; Craniata; Vertebrata; Euteleostomi; Mammalia; Eutheria; Laurasiatheria; Cetartiodactyla; Ruminantia; Pecora; Bovidae; Bovinae; Bos.	PF13857.1^Ank_5^Ankyrin repeats (many copies)^56-101^E:2.2e-06`PF00023.25^Ank^Ankyrin repeat^61-91^E:0.00015`PF13606.1^Ank_3^Ankyrin repeat^61-89^E:0.00062`PF12796.2^Ank_2^Ankyrin repeats (3 copies)^62-122^E:2.2e-12`PF13637.1^Ank_4^Ankyrin repeats (many copies)^65-114^E:1e-08`PF00023.25^Ank^Ankyrin repeat^93-122^E:6.4e-05`PF13606.1^Ank_3^Ankyrin repeat^93-121^E:9.1e-05`PF12796.2^Ank_2^Ankyrin rep…	.	GO:0005783^cellular_component^endoplasmic reticulum`GO:0032580^cellular_component^Golgi cisterna membrane`GO:0000139^cellular_component^Golgi membrane`GO:0017137^molecular_function^Rab GTPase binding`GO:0004842^molecular_function^ubiquitin-protein ligase activity`GO:0007049^biological_process^cell cycle`GO:0006944^biological_process^cellular membrane fusion`GO:0007030^biological_process^Golgi org…	MAAARTRRCHVLSVLLMAIALYSPAFLQGMLRPKNKTRMAATEPSPAYWGDKPDHLILDSGCTELMQAAYLGDTAKVKELVEKGADIDAEDAYGWTAVRYAVRNRQLDSVKALLDLGADVNRPSKTGRTPLMSAAGNGLEEMCALLVEQGDADIMAQDDGGKTAYDLAMRGGPFGSDKIRDLVAGGQTPGAGDEGWQRNKGS*	comp84213_c0	9.86e-05	12.606	1.062 up	0.195	-2.178	1.148 up	0.00923	-7.092	1.067 up	0.418	-1.258	0.05959	0.05404	0.03921	0.04044	0.08537	0.12377
comp27178_c0	comp27178_c0_seq1:55-2145(+)	m.68279	sp|Q7TMY8|HUWE1_MOUSE`Q7TMY8`Q:288-693,H:4012-4376`26%ID`E:2e-20`RecName: Full=E3 ubiquitin-protein ligase HUWE1; EC=6.3.2.-; AltName: Full=E3Histone; AltName: Full=HECT, UBA and WWE domain-containing protein 1; AltName: Full=Upstream regulatory element-binding protein 1; Short=URE-B1; Short=URE-binding protein 1;`Eukaryota; Metazoa; Chordata; Craniata; Vertebrata; Euteleostomi; Mammalia; Eutheri…	PF09409.5^PUB^PUB domain^32-93^E:4.4e-09`PF00632.20^HECT^HECT-domain (ubiquitin-transferase)^440-688^E:2.8e-27	COG5021^ Ubiquitin-protein ligase	GO:0005737^cellular_component^cytoplasm`GO:0005634^cellular_component^nucleus`GO:0003677^molecular_function^DNA binding`GO:0004842^molecular_function^ubiquitin-protein ligase activity`GO:0006284^biological_process^base-excision repair`GO:0030154^biological_process^cell differentiation`GO:0016574^biological_process^histone ubiquitination`GO:0006513^biological_process^protein monoubiquitination`GO:…	MADTTMSDGDITMGDASELERLVLNAKAWPTEVFELFRRLLQNVVSNPDDAKFRKLKLSNARISALFAETGAQEGFQALGWVMSGDALELPTSIGSKDLGNFEFVLKQTNCGPPGDLLCLTVLRGALKSKLELPSNTLFSGLASKIEQSDALGRIPRKRQRVLIGVPPRPLEQTFPQFASMTISELGLKAFKLEDTWEEMVADLRALRASFESLLSVLSCKKTLQDNFDFLLDSAKALLKSRAMKMDQSELRIARKCFAILWPPVAETRLARLEHCAACTPLAIPQKNEGQDGQDVASQFPLQVERADLFNSAVSQIQKASTEELRRPLQVTFVGEAAEDAGGPRREFFNDFGRSCAERKDLWQTTPAGSLTPVTSVTLTTAVSGLSGLSAGSVFHSCG…	comp27178_c0	0.000157	11.588	1.083 up	0.182	-2.255	1.110 up	0.141	-2.435	1.242 up	0.0261	-4.633	0.03711	0.09536	0.08016	0.09493	0.09313	0.09789
comp100427_c0	comp100427_c0_seq1:96-875(-)	m.274	sp|Q9FPH0|XB34_ARATH`Q9FPH0`Q:208-258,H:324-374`37.25%ID`E:2e-06`RecName: Full=Putative E3 ubiquitin-protein ligase XBAT34; EC=6.3.2.-; AltName: Full=Ankyrin repeat domain and RING finger-containing protein XBAT34; AltName: Full=Protein XB3 homolog 4;`Eukaryota; Viridiplantae; Streptophyta; Embryophyta; Tracheophyta; Spermatophyta; Magnoliophyta; eudicotyledons; core eudicotyledons; rosids; malvi…	PF13920.1^zf-C3HC4_3^Zinc finger, C3HC4 type (RING finger)^207-254^E:1.2e-12	NOG235818^ Ornithine decarboxylase	GO:0016874^molecular_function^ligase activity`GO:0046872^molecular_function^metal ion binding`GO:0008270^molecular_function^zinc ion binding`GO:0016567^biological_process^protein ubiquitination	RSLKERQRVAAWPRSTKMRAKLRRKFSCLHRIRPEFAAILNDSTHPDDMQKACEEVLVCRERVLWTAGIEIVVAAVSFVGFDVRRSPLVPCVSSCLLLLATLGYHGALVLSQIETVVHTLLSTSIAAAVCVNFVIETFAGTLDSTATMPPVWLLLLALVLPYFTLLGLAATSVFLGITMHDLRQMNEDSSISSEELETQAELARGQDMCCVCVSERKDAALVPCGHKAMCYRCSCQVQSRGLACPVCRTPITRVLRVFD*	comp100427_c0	2.93e-05	15.65	1.260 up	0.0215	-5.635	1.343 up	0.00998	-6.848	1.303 up	0.0514	-3.643	0.08285	0.0846	0.07698	0.09772	0.14412	0.15264
comp101171_c0	comp101171_c0_seq1:222-938(-)	m.746	sp|Q9ZU51|RHA2B_ARATH`Q9ZU51`Q:166-230,H:54-119`39.39%ID`E:3e-08`RecName: Full=Probable E3 ubiquitin-protein ligase RHA2B; EC=6.3.2.-; AltName: Full=RING-H2 zinc finger protein RHA2b;`Eukaryota; Viridiplantae; Streptophyta; Embryophyta; Tracheophyta; Spermatophyta; Magnoliophyta; eudicotyledons; core eudicotyledons; rosids; malvids; Brassicales; Brassicaceae; Camelineae; Arabidopsis.	PF13639.1^zf-RING_2^Ring finger domain^185-226^E:1.7e-12`PF13923.1^zf-C3HC4_2^Zinc finger, C3HC4 type (RING finger)^186-226^E:4.9e-07`PF00097.20^zf-C3HC4^Zinc finger, C3HC4 type (RING finger)^186-226^E:2e-05	NOG328417	GO:0046872^molecular_function^metal ion binding`GO:0004842^molecular_function^ubiquitin-protein ligase activity`GO:0008270^molecular_function^zinc ion binding`GO:0080167^biological_process^response to karrikin	NGVAVVAMPLRVEGISRKRLCLLVLQARKKHSGRQPAQAPPDPTSASRSSAASTGRVGCGNALERSSAAQRQRVQRKTKSSYLRRMYRVHSLRNIARLMRGYCLEGEDDFDWEIMGSDLESSEDVMLPCGLREHEAVSMMHRELTPEDYEKLCKLDEAVPKRNTVDEGEVDNLPRLRGREKSSGECGVCLSDLSSGEVAKLPCSHRFHIPCIKKWLTQCKNTCPICSVPLSQAYSEAA*	comp101171_c0	3.17e-05	15.434	1.325 down	0.0369	4.488	1.365 down	0.0103	6.791	1.261 down	0.0405	3.969	0.08395	0.16079	0.07665	0.10797	0.15064	0.07601
comp125847_c0	comp125847_c0_seq1:2-1840(+)	m.17311	sp|Q8VYC8|RIN2_ARATH`Q8VYC8`Q:76-149,H:310-382`38.96%ID`E:8e-08`RecName: Full=E3 ubiquitin protein ligase RIN2; EC=6.3.2.-; AltName: Full=AMF receptor-like protein 1A; AltName: Full=RPM1-interacting protein 2;`Eukaryota; Viridiplantae; Streptophyta; Embryophyta; Tracheophyta; Spermatophyta; Magnoliophyta; eudicotyledons; core eudicotyledons; rosids; malvids; Brassicales; Brassicaceae; Camelineae;…	PF13639.1^zf-RING_2^Ring finger domain^100-146^E:1.5e-11`PF00097.20^zf-C3HC4^Zinc finger, C3HC4 type (RING finger)^101-145^E:0.00037	COG5243^ HRD ubiquitin ligase complex, ER membrane component	GO:0016021^cellular_component^integral to membrane`GO:0005886^cellular_component^plasma membrane`GO:0046872^molecular_function^metal ion binding`GO:0004842^molecular_function^ubiquitin-protein ligase activity`GO:0008270^molecular_function^zinc ion binding`GO:0009626^biological_process^plant-type hypersensitive response`GO:0034052^biological_process^positive regulation of plant-type hypersensitive…	GGSTVLHLAAHLGGSRERLLAPLLERCPVLLNRANWAQEIPAMLAPTMMRPTLQPRSLHAFEALGECPESASVEDRMKVAIAGVLGEDASATDDQLKGEMCVICMEGPADGETPFKRLYCGHCFHRGCLGGWRAEGQNGASCPACRKPLPEPTARAEAGGLTLLELATLGNSDDLASLLLSVGAGGKASKSSDITPLMWAHWKGCEAVATVLTSKGWQLTNSDLEGLQILRNLQRRASKQQATEAAAQEGGSSSSKPSEKKNQNEEEKDKEKDEEDEEDEAIEPTMLQLLEVNVSALWHHLCAIRHSEAVLELRARMASSSKPQSVMTADRPRVDDPQPSAAEFLKACSAALSSAGESSIAAESRLEAAKVFALRRFAEGQTQSIMSAMALRLVLGAKP…	comp125847_c0	9.48e-09	65.272	1.240 up	0.0145	-6.651	1.400 up	0.00696	-8.019	1.361 up	0.0562	-3.525	0.07232	0.05919	0.09505	0.07512	0.20965	0.14063
comp21112_c0	comp21112_c0_seq1:113-1756(-)	m.54313	sp|Q6WWW4|UPL3_ARATH`Q6WWW4`Q:87-547,H:1382-1888`38%ID`E:4e-98`RecName: Full=E3 ubiquitin-protein ligase UPL3; Short=Ubiquitin-protein ligase 3; EC=6.3.2.-; AltName: Full=HECT ubiquitin-protein ligase 3; AltName: Full=Protein KAKTUS;`Eukaryota; Viridiplantae; Streptophyta; Embryophyta; Tracheophyta; Spermatophyta; Magnoliophyta; eudicotyledons; core eudicotyledons; rosids; malvids; Brassicales; B…	PF00632.20^HECT^HECT-domain (ubiquitin-transferase)^268-547^E:5e-77	COG5021^ Ubiquitin-protein ligase	GO:0005622^cellular_component^intracellular`GO:0005886^cellular_component^plasma membrane`GO:0004842^molecular_function^ubiquitin-protein ligase activity`GO:0042023^biological_process^DNA endoreduplication`GO:0042787^biological_process^protein ubiquitination involved in ubiquitin-dependent protein catabolic process`GO:0010091^biological_process^trichome branching	PPVMIVSSDMDWLVQCHLRILPTIGGIYGSGSKASAAADASSSQDPSQAACADETFMTMLKLLSAFHNISLYSRAMNFEVETSSVDEDFHCNALTSALLQQLSDPLAVCTGSVPSWCSKLAGACRFLFPFNVRRILHHSCNLGLGRALHHVQQRAVAQHAHSQEAHRRLESEVSVASVPRQKVRISRQRLLDSAVKVMNLYSSGNAVLEIEYVGEVGTGSGPTLEFYAQVSEHLRTSTPTLFRKNVPAGMLFPAPCDPQWLRVAADPAAQQILERFRLLGQIVAKCIIDNRLVDIQLHPAFWRSVLGTAPLSQESLRAVDPELYSSLTNIRDMDSSNVEQLCLDFTLPGHPQIELKPGGSSINVTGENRAEYLRRVVEVTLVEAVAPQLDAFRSAFKEL…	comp21112_c0	6.76e-08	45.571	1.369 up	0.0406	-4.317	1.281 up	0.0488	-3.747	1.307 up	0.0134	-5.873	0.09957	0.18524	0.06329	0.17995	0.1094	0.0734
comp31775_c0	comp31775_c0_seq1:159-2912(-)	m.74904	sp|Q810L3|CHFR_MOUSE`Q810L3`Q:836-906,H:39-108`44.59%ID`E:3e-06`RecName: Full=E3 ubiquitin-protein ligase CHFR; EC=6.3.2.-; AltName: Full=Checkpoint with forkhead and RING finger domains protein;`Eukaryota; Metazoa; Chordata; Craniata; Vertebrata; Euteleostomi; Mammalia; Eutheria; Euarchontoglires; Glires; Rodentia; Sciurognathi; Muroidea; Muridae; Murinae; Mus; Mus.	PF00498.21^FHA^FHA domain^648-715^E:1.2e-16`PF00498.21^FHA^FHA domain^835-903^E:1.1e-14	NOG253207^ Cysteine dioxygenase	GO:0016605^cellular_component^PML body`GO:0046872^molecular_function^metal ion binding`GO:0000166^molecular_function^nucleotide binding`GO:0004842^molecular_function^ubiquitin-protein ligase activity`GO:0008270^molecular_function^zinc ion binding`GO:0051301^biological_process^cell division`GO:0007067^biological_process^mitosis`GO:0007093^biological_process^mitotic cell cycle checkpoint`GO:0000209…	LQQTVKALLEDGIFPGGFLGDERSSDPPSFELATLLLRRVIADGSTFDVNGAQAASAAEVLFSSFAAAIFNNLKKERDAANEKLLEAQDELKQMEKDLEDQRWAEAAPSWIKAAKGSTPHKAIEDMGEDIEALREEHHQCCLRALLLATAWLRYSRCPLQRDSKQRQLLHTVLLPVVTDPVQPVYNKVAAIHGIAIYASKSEEYALSLWDFFVKLLEEQDLEQLNSIRITELCVLFICDSLLHPAAREKRQNASVILARTVMSVEEKTAQTGRAALHHLRAVLWDRVCCLALQGMLEGASGTWLLGKGLEVVCRSSGKGSEGEKRSCRKNQKRHMHEAYTSLGFQSEAKSGESILGLLDVGDDPIRRAVLRSRLMRFFACLTKVSAEHAALLLQAVEAF…	comp31775_c0	8.39e-09	66.718	2.248 down	0.0054	10.518	2.871 down	0.00536	9.052	2.237 down	0.00158	15.092	0.07483	0.20927	0.14033	0.30552	0.06653	0.13887
comp34342_c0	comp34342_c0_seq1:34-1755(-)	m.78075	sp|Q8GY23|UPL1_ARATH`Q8GY23`Q:192-559,H:3321-3667`30.15%ID`E:8e-34`RecName: Full=E3 ubiquitin-protein ligase UPL1; Short=Ubiquitin-protein ligase 1; EC=6.3.2.-;`Eukaryota; Viridiplantae; Streptophyta; Embryophyta; Tracheophyta; Spermatophyta; Magnoliophyta; eudicotyledons; core eudicotyledons; rosids; malvids; Brassicales; Brassicaceae; Camelineae; Arabidopsis.	PF00632.20^HECT^HECT-domain (ubiquitin-transferase)^298-562^E:9.2e-45	COG5021^ Ubiquitin-protein ligase	GO:0005622^cellular_component^intracellular`GO:0004842^molecular_function^ubiquitin-protein ligase activity	PSLQSICSWLEFFLEVAAERQGALHLGYPCPLLTYLGVVLWGILNFLPWGLMVIPCKWLVERYFGPDPIVAQKASLSRVSRDLKQSERGRSELAEAPQRANEFFANMEISSLWWRVRAVRGTHQLLRRLQLPMNVTETPSSCWDTAQDQLDEMLLQLAARRGEDLKALLQEEDGSVNEQCLIQIFDSATAAISVRRNDMVRSALTQIAERSVEDLLLGITALHFPLLQETELTSMLGLRVQFMGEDAVDMGGVRKEFMDCFAEALTREEGTSPLSLIERLCLLSLGADSTWRPLPCDEDERGYLWALGRLLALAFVYRCPCPLQLSLLVFKCILGVPLRPGDVRQLDPDFWTHRVKPILQPGGAEERQRQLSSWGMDQLTFTSADGSRELKPDGATLPV…	comp34342_c0	6.48e-05	13.596	1.142 up	0.0114	-7.437	1.188 up	0.0205	-5.164	1.246 up	0.0368	-4.107	0.04361	0.02802	0.07196	0.06453	0.08191	0.13105
comp56396_c0	comp56396_c0_seq1:1-1284(+)	m.111397	sp|Q9JI90|RNF14_MOUSE`Q9JI90`Q:7-239,H:216-432`27.38%ID`E:2e-13`RecName: Full=E3 ubiquitin-protein ligase RNF14; EC=6.3.2.-; AltName: Full=Androgen receptor-associated protein 54; AltName: Full=Protein Triad2; AltName: Full=RING finger protein 14;`Eukaryota; Metazoa; Chordata; Craniata; Vertebrata; Euteleostomi; Mammalia; Eutheria; Euarchontoglires; Glires; Rodentia; Sciurognathi; Muroidea; Murid…	PF00097.20^zf-C3HC4^Zinc finger, C3HC4 type (RING finger)^12-55^E:0.00022`PF01485.16^IBR^IBR domain^85-140^E:2.3e-05`PF00569.12^ZZ^Zinc finger, ZZ type^274-312^E:1.5e-05	NOG266709	GO:0005737^cellular_component^cytoplasm`GO:0005634^cellular_component^nucleus`GO:0050681^molecular_function^androgen receptor binding`GO:0046872^molecular_function^metal ion binding`GO:0019787^molecular_function^small conjugating protein ligase activity`GO:0008270^molecular_function^zinc ion binding`GO:0045893^biological_process^positive regulation of transcription, DNA-dependent`GO:0060765^biolo…	REVRDVTQPWVCPICFEAVDGDNGDVVSIACADEHRFCRLCLLQHVDSQPFPRCPAVRCAYELSEQDLIVICGAGSQRVERFREDLLTKAVDQLSEVVRCPNPDCSCALTVDGGRQRWQCCEWPAWCTKCRQPYHYKVECEAVEGLCKRWLQWVSTDRSTYHQEEVQHSRFETQRIALEEALSRHAELQRDEEWKRANCRECPRCQRVVEKLEGCDQMICGQDAHGGNRQNGCGHHFSWNEARAYRVAPESRPLPQLNVEEVRLRGANLRHPFTHCSSCEQDIVGPRFRCIHCPDYNLCVTCERECATCATHPLNHVFEILFKADYDLRAHLPLGSHVLIADHSERHGFEAILEHEICQDVFQVRLLSDNSERQLHRSAVQVKLETSKAVEAHVKAHVA…	comp56396_c0	1.25e-08	61.911	1.380 up	0.00442	-11.857	1.741 up	0.00302	-12.605	1.518 up	0.00765	-7.226	0.06679	0.04101	0.07488	0.10258	0.1036	0.13069
comp59743_c1	comp59743_c1_seq3:81-2585(+)	m.117271	sp|O95714|HERC2_HUMAN`O95714`Q:379-435,H:2702-2759`44.07%ID`E:5e-09`RecName: Full=E3 ubiquitin-protein ligase HERC2; EC=6.3.2.-; AltName: Full=HECT domain and RCC1-like domain-containing protein 2;`Eukaryota; Metazoa; Chordata; Craniata; Vertebrata; Euteleostomi; Mammalia; Eutheria; Euarchontoglires; Primates; Haplorrhini; Catarrhini; Hominidae; Homo.	PF00569.12^ZZ^Zinc finger, ZZ type^380-415^E:1.9e-10`PF00569.12^ZZ^Zinc finger, ZZ type^441-474^E:1e-07	COG5021^ Ubiquitin-protein ligase	GO:0005814^cellular_component^centriole`GO:0005737^cellular_component^cytoplasm`GO:0005743^cellular_component^mitochondrial inner membrane`GO:0005634^cellular_component^nucleus`GO:0005085^molecular_function^guanyl-nucleotide exchange factor activity`GO:0020037^molecular_function^heme binding`GO:0046872^molecular_function^metal ion binding`GO:0032183^molecular_function^SUMO binding`GO:0004842^mole…	MDEEMEVVEIRICIGEEVKDSVCMHRAEIGKMIELAYTVLAQRAEQVLNGKVLKRITYIDDEGDHCTLSPASVVDAVDLSRDGVLNLYAVEEPSQDQEAEASSPVLEVTHSKLKLEAATFQEGMKAWSDRNYVYKNIPDELLGSTLFRGEHIVPTNTFFLVKAPAGSVIYVFSEVHRDGGFSNLGLEKCDAKRFRWEIEGSGKHYSLSLWKFISTGEAEQILVCESLVGGIAVKTGRSTTSTTNSKAEAETAGKMIEKLAALVGEPNVLMTLQKLAEKGLDLLAEHEDHFTDAWVPLIQPLHLAASGNFADTKEVMSFLQTAKDVYQTMPSALQEVVEKSLKGTLQNIVAQQAQQAAEEAQQAAEEAQQAAEEATETEIHPHVVCDGCEQDPLTGRRYK…	comp59743_c1	7.94e-07	29.365	1.290 up	0.0225	-5.512	1.343 up	0.0182	-5.399	1.290 up	0.00433	-9.071	0.03992	0.12738	0.0625	0.14472	0.0738	0.03372
comp66718_c0	comp66718_c0_seq2:1-879(-)	m.130870	sp|Q5ZIJ9|MIB2_CHICK`Q5ZIJ9`Q:37-126,H:461-550`40%ID`E:1e-11`RecName: Full=E3 ubiquitin-protein ligase MIB2; EC=6.3.2.-; AltName: Full=Mind bomb homolog 2;`Eukaryota; Metazoa; Chordata; Craniata; Vertebrata; Euteleostomi; Archosauria; Dinosauria; Saurischia; Theropoda; Coelurosauria; Aves; Neognathae; Galliformes; Phasianidae; Phasianinae; Gallus.	PF00023.25^Ank^Ankyrin repeat^40-71^E:0.0013`PF13637.1^Ank_4^Ankyrin repeats (many copies)^42-94^E:1.7e-08`PF12796.2^Ank_2^Ankyrin repeats (3 copies)^45-125^E:5.6e-13`PF13857.1^Ank_5^Ankyrin repeats (many copies)^61-114^E:5.1e-11`PF13637.1^Ank_4^Ankyrin repeats (many copies)^74-124^E:9.7e-10`PF00023.25^Ank^Ankyrin repeat^74-104^E:4.2e-08`PF13606.1^Ank_3^Ankyrin repeat^74-101^E:0.0012	COG0666^ FOG: Ankyrin repeat	GO:0005737^cellular_component^cytoplasm`GO:0046872^molecular_function^metal ion binding`GO:0004842^molecular_function^ubiquitin-protein ligase activity`GO:0008270^molecular_function^zinc ion binding`GO:0007219^biological_process^Notch signaling pathway	MRRLLLMLQLLFAQFQTTWGEVVETLARNPGTSLEAHRSDGMAPLQLAAMQGKTRTVEMLLRAKAQVEVLDSAGNTALHLAAAGGHLGVVHALLARQASPNLRNSCNETAFQVAGTRGFVEVARAMNPFVSAEPMQVTQPAPLAFAQTPSPIAAATAYATFGAASPGGMSPMSPANARARSLPPPRSGKEPLVALLRRGQAASPAATLRGCLLSPQSDQAALSSLLDRSAQGRQRPNPLHATAPELRVAPPAPSAPAPPMLTAPAVPCGPPPQIHQPAPAPAPAPALAPAPAP	comp66718_c0	1.07e-07	41.94	1.189 up	0.0161	-6.354	1.267 up	0.0411	-3.999	1.580 up	0.00153	-15.426	0.0451	0.06442	0.14582	0.08977	0.08272	0.02202
comp72509_c0	comp72509_c0_seq2:3-875(+)	m.143720	sp|Q6CHI1|RAD18_YARLI`Q6CHI1`Q:23-99,H:13-86`38.46%ID`E:2e-08`RecName: Full=Postreplication repair E3 ubiquitin-protein ligase RAD18; EC=6.3.2.-;`Eukaryota; Fungi; Dikarya; Ascomycota; Saccharomycotina; Saccharomycetes; Saccharomycetales; Dipodascaceae; Yarrowia.	PF13920.1^zf-C3HC4_3^Zinc finger, C3HC4 type (RING finger)^37-84^E:7.9e-07`PF13639.1^zf-RING_2^Ring finger domain^38-80^E:3.3e-09`PF13923.1^zf-C3HC4_2^Zinc finger, C3HC4 type (RING finger)^38-79^E:6.2e-08`PF00097.20^zf-C3HC4^Zinc finger, C3HC4 type (RING finger)^38-79^E:7.3e-08`PF04606.7^Ogr_Delta^Ogr/Delta-like zinc finger^75-124^E:2.5e-05`PF00240.18^ubiquitin^Ubiquitin family^230-287^E:2e-05	COG5432^ RING-finger-containing E3 ubiquitin ligase	GO:0005634^cellular_component^nucleus`GO:0003677^molecular_function^DNA binding`GO:0016874^molecular_function^ligase activity`GO:0046872^molecular_function^metal ion binding`GO:0008270^molecular_function^zinc ion binding`GO:0006281^biological_process^DNA repair`GO:0016567^biological_process^protein ubiquitination	SPQRHSGTRERGRKATCAMGIPDELLVDQRQIAEALRCVICTEVFIEPTASGSSTSCQHVFCLSCISRALANKAECPLCREEMHASHLRRCQPIQALVDEVQVRCTNFPAGCGWRGRMDESATHQAVCPVVENATLTRQLAVAQRRIASFENDKQKGEKDKIALQAKLQSKEASLQNLQKINAKLLRQAGELTTEKKEMQRKIKELQRKLSVYREGEDPPGGVQVFVKELSGRTRVLRIDPQEDVSEIESRIAEITQVAQDKFYLMCMGRILRSGASAADYGISTDSIPP*	comp72509_c0	1.2e-06	27.344	1.229 up	0.0193	-5.881	1.276 up	0.0347	-4.25	1.365 up	0.0122	-6.079	0.02864	0.09709	0.11886	0.11531	0.13002	0.0704
comp77019_c0	comp77019_c0_seq1:1-1527(+)	m.154631	sp|Q3UIR3|DTX3L_MOUSE`Q3UIR3`Q:21-189,H:569-748`37.16%ID`E:3e-28`RecName: Full=E3 ubiquitin-protein ligase DTX3L; EC=6.3.2.-; AltName: Full=Protein deltex-3-like;`Eukaryota; Metazoa; Chordata; Craniata; Vertebrata; Euteleostomi; Mammalia; Eutheria; Euarchontoglires; Glires; Rodentia; Sciurognathi; Muroidea; Muridae; Murinae; Mus; Mus.	PF13920.1^zf-C3HC4_3^Zinc finger, C3HC4 type (RING finger)^18-59^E:9.2e-08`PF13639.1^zf-RING_2^Ring finger domain^20-57^E:1e-09`PF13923.1^zf-C3HC4_2^Zinc finger, C3HC4 type (RING finger)^21-57^E:7.6e-08`PF00097.20^zf-C3HC4^Zinc finger, C3HC4 type (RING finger)^21-57^E:3.1e-06	NOG84763^ Deltex homolog protein	GO:0005737^cellular_component^cytoplasm`GO:0005634^cellular_component^nucleus`GO:0042393^molecular_function^histone binding`GO:0046872^molecular_function^metal ion binding`GO:0004842^molecular_function^ubiquitin-protein ligase activity`GO:0008270^molecular_function^zinc ion binding`GO:0010390^biological_process^histone monoubiquitination`GO:0006974^biological_process^response to DNA damage stimul…	EPLEPLELLERDRTDRRDRTCCICLDENADAKLPCGHQYHGSCLESWFEQRPSCPTCGQFYGDRMGSMPDGSMSWSWRRAPLAGHTCSTIVLHFNFQSGSSNGQVYDGRSQHAYLPNNEEGRKLLAMFQLAFRRRVLFSLTESLTTRRWQPTFAIHLKTSMAGGPAMHGYPDSQYFESATEELRLAGIDLDAALPVAICLHRGSSQMLKLRCAACTTVFFMSLVQRTLPFASLLVLTMSTDGRMILFATMSVALAIMLPPKPPTLILLCWFFLTALTSAPLNPTPWISILTMTVMILAMIFAVGHLVARTQPCFGRIRLGFVRTFQTSEARLTTMILLLLVSRNWTINSYGLVVFVVDCAALALLLACKGYLMCRRRSNRSRLPLGSFGTEPLLSDMQQ…	comp77019_c0	4.53e-07	32.426	1.205 up	0.0315	-4.792	1.513 up	0.0186	-5.359	1.523 up	0.00283	-10.933	0.07553	0.0833	0.13505	0.17744	0.10519	0.03572
comp101094_c0	comp101094_c0_seq1:108-608(-)	m.694	sp|Q5M807|RNF5_RAT`Q5M807`Q:4-128,H:21-130`43.65%ID`E:3e-22`RecName: Full=E3 ubiquitin-protein ligase RNF5; EC=6.3.2.-; AltName: Full=RING finger protein 5;`Eukaryota; Metazoa; Chordata; Craniata; Vertebrata; Euteleostomi; Mammalia; Eutheria; Euarchontoglires; Glires; Rodentia; Sciurognathi; Muroidea; Muridae; Murinae; Rattus.	PF13639.1^zf-RING_2^Ring finger domain^9-62^E:2.1e-09`PF13920.1^zf-C3HC4_3^Zinc finger, C3HC4 type (RING finger)^9-66^E:2.9e-07`PF13923.1^zf-C3HC4_2^Zinc finger, C3HC4 type (RING finger)^10-61^E:7.6e-11`PF00097.20^zf-C3HC4^Zinc finger, C3HC4 type (RING finger)^10-61^E:1.3e-08`PF13445.1^zf-RING_UBOX^RING-type zinc-finger^10-39^E:3.5e-06	NOG300581	GO:0005789^cellular_component^endoplasmic reticulum membrane`GO:0016021^cellular_component^integral to membrane`GO:0031966^cellular_component^mitochondrial membrane`GO:0046872^molecular_function^metal ion binding`GO:0004842^molecular_function^ubiquitin-protein ligase activity`GO:0008270^molecular_function^zinc ion binding`GO:0071712^biological_process^ER-associated misfolded protein catabolic pro…	RFPAALMFECNICFETAFEPVVTRCGHLFCWRCLHLWLSAPRRSPYGNLQPSNGWSSCPVCKAAVSQQTVTPVYARDGSGTDPEQRDANLPPRPPGEWQEPETPEAEGFVYGGSATRYSFSAGYGQFPVVCALALGGSYGGINVSRKAAITFGALAIIGFISIVLM*	comp101094_c0	0.000161	11.534	1.282 up	0.0184	-6.006	1.218 up	0.0305	-4.448	1.101 up	0.224	-1.937	0.07091	0.09643	0.08102	0.09957	0.10113	0.10321
comp103583_c0	comp103583_c0_seq1:3-965(+)	m.2507	sp|Q9LYW5|LUL1_ARATH`Q9LYW5`Q:129-304,H:131-324`26.63%ID`E:1e-10`RecName: Full=Probable E3 ubiquitin-protein ligase LUL1; EC=6.3.2.-; AltName: Full=Protein LOG2-LIKE UBIQUITIN LIGASE 1; AltName: Full=RING finger protein 370;`Eukaryota; Viridiplantae; Streptophyta; Embryophyta; Tracheophyta; Spermatophyta; Magnoliophyta; eudicotyledons; core eudicotyledons; rosids; malvids; Brassicales; Brassicace…	PF13920.1^zf-C3HC4_3^Zinc finger, C3HC4 type (RING finger)^264-308^E:1.1e-12	NOG332026	GO:0046872^molecular_function^metal ion binding`GO:0004842^molecular_function^ubiquitin-protein ligase activity`GO:0008270^molecular_function^zinc ion binding	WLKLHVLRVLSGWDDLSLSPAMDLMEPGGIPLSLHNLWVALLMLAMFAWFLQVLYRIFKAQIIHWRMRRSERGLLLDRMSIYATDLQHIIRQHFNQLLRIRPSVPAREIAQLYVLAHLHPESLRSEIVDGEKLRLCFRVDSLQPFRVQLFWGRCHCDELIQQLTQEDSQAPWTGLGPGGEATPAGCGQEITLVEDLSTIKTSLDEEASADRIPLVICLWTASEVTQMLTFAELQASSVEVMQQVVLTRGVPRKLMGIFGMEGEDVECMVCFDRRRNVIVLPCRHCSVCLPCLRSMRDERCPLCRSTFSAYLLLPLRTGPR	comp103583_c0	1.97e-05	16.784	1.274 up	0.0257	-5.208	1.416 up	0.013	-6.153	1.126 up	0.221	-1.952	0.09554	0.09424	0.08651	0.13862	0.0763	0.15901
comp105690_c0	comp105690_c0_seq1:2-838(+)	m.4002	sp|Q9LT17|BBR_ARATH`Q9LT17`Q:161-260,H:226-328`33.33%ID`E:2e-09`RecName: Full=E3 ubiquitin ligase BIG BROTHER-related; Short=AtBBR; EC=6.3.2.-;`Eukaryota; Viridiplantae; Streptophyta; Embryophyta; Tracheophyta; Spermatophyta; Magnoliophyta; eudicotyledons; core eudicotyledons; rosids; malvids; Brassicales; Brassicaceae; Camelineae; Arabidopsis.	PF00787.19^PX^PX domain^61-170^E:1.9e-14`PF12678.2^zf-rbx1^RING-H2 zinc finger^217-261^E:1.9e-08`PF13639.1^zf-RING_2^Ring finger domain^220-260^E:6.3e-12`PF00097.20^zf-C3HC4^Zinc finger, C3HC4 type (RING finger)^220-260^E:4.5e-05	NOG313539	GO:0046872^molecular_function^metal ion binding`GO:0004842^molecular_function^ubiquitin-protein ligase activity`GO:0008270^molecular_function^zinc ion binding`GO:0051865^biological_process^protein autoubiquitination	KLSRLKTWAQFGAACACGRQAMSSRCSRCLERCVSPCPHRSSNEHEVAALPEEEEVPEYSVQVSGFEPARRGRHVIYTLTIRRGNAHWPIRRRFRQVAKLHEQLLLGFGRSSMKAGLPKLPPKVTCRSLLFGQQDQRFLQMRALQMQEYFEALLRYIPFVDQCEALREFLCSVDVSQMSYDALLDLEQAMGRGGPELRVDAQLIAALPKREVASKCAGCCVICQEPMEKDEDVRVLPCGHEYHFECISQWIHESNTCCVCHSMAVPQPGDCPDVGEMD*	comp105690_c0	7.34e-06	19.915	1.229 down	0.0404	4.324	1.139 up	0.0418	-3.974	1.097 up	0.19	-2.113	0.07993	0.11246	0.02516	0.09137	0.06686	0.10767
comp15419_c0	comp15419_c0_seq1:304-1695(-)	m.32356	sp|Q8GY23|UPL1_ARATH`Q8GY23`Q:358-454,H:3561-3671`34.23%ID`E:9e-09`RecName: Full=E3 ubiquitin-protein ligase UPL1; Short=Ubiquitin-protein ligase 1; EC=6.3.2.-;`Eukaryota; Viridiplantae; Streptophyta; Embryophyta; Tracheophyta; Spermatophyta; Magnoliophyta; eudicotyledons; core eudicotyledons; rosids; malvids; Brassicales; Brassicaceae; Camelineae; Arabidopsis.	PF00632.20^HECT^HECT-domain (ubiquitin-transferase)^138-463^E:3.8e-23	COG5021^ Ubiquitin-protein ligase	GO:0005622^cellular_component^intracellular`GO:0004842^molecular_function^ubiquitin-protein ligase activity	SHRALDPAGFLRRRGLLAGSQSGLRSPAQAFLEAAEALREEYRGRRVDEPLMFSREAVFDAISASKVGQWRDDALLGEWRVMLNDESGVDGGGLRREVVSLFFEQLESSSLVMRAGMDGSEVVTLFVNDRRRADKSPQQWRQMWTSVGAMLLRALVHFGNAPLAFSSAIFDCALGRFCKLPPDDVPGGDDDDDDMASVDRLLQLREEKGDDWARSELLDLLRRLRRADPQKEAGYRWMLSQRMQEEQNGVMVYSLSTESMETITAMLEPRTSSLLSRLSSPGEGGSGESVLPDASLEWVLLWDVYLKFLGGGDRWLAYEALADGFTAHGRRHDMWSQMTGDQVLETLEGVALTAEVILPNLEFKPNYGYETQIQFFKNVIAAFDSEELSMFLRFSTGIG…	comp15419_c0	6.18e-05	13.714	1.269 up	0.036	-4.53	1.373 up	0.0429	-3.934	1.264 up	0.0723	-3.209	0.05441	0.14169	0.16777	0.1611	0.20104	0.06301
comp18673_c0	comp18673_c0_seq1:3-2285(+)	m.45997	sp|Q6PAV2|HERC4_MOUSE`Q6PAV2`Q:399-700,H:59-342`29.03%ID`E:1e-23`RecName: Full=Probable E3 ubiquitin-protein ligase HERC4; EC=6.3.2.-; AltName: Full=HECT domain and RCC1-like domain-containing protein 4;`Eukaryota; Metazoa; Chordata; Craniata; Vertebrata; Euteleostomi; Mammalia; Eutheria; Euarchontoglires; Glires; Rodentia; Sciurognathi; Muroidea; Muridae; Murinae; Mus; Mus.	PF00415.13^RCC1^Regulator of chromosome condensation (RCC1) repeat^617-668^E:1.4e-08	COG5021^ Ubiquitin-protein ligase	GO:0005737^cellular_component^cytoplasm`GO:0005829^cellular_component^cytosol`GO:0005634^cellular_component^nucleus`GO:0004842^molecular_function^ubiquitin-protein ligase activity`GO:0030154^biological_process^cell differentiation`GO:0042787^biological_process^protein ubiquitination involved in ubiquitin-dependent protein catabolic process`GO:0007283^biological_process^spermatogenesis	QVEQGPRGGGPERPAGMRRPNSAGLRFSRRREVHPEKGRHEPMTLAAAIIAASSAAQSARAAATLAGCAATDQLQRGPTSGNVLLHRAAPTIRPKTGNRRASAPAVAAKVEGQPSELPVVRSPPSASSASRGRPGLDALAVAAKAWENAKTMDSWAPVDFFDVVDGASWGLPRPSLKSDAADGSRNSRDSGDARGDEGLPACPLAALAEKEVPSPLRNEALVSRERCATPKVSVADKPAAPNLAVSSPAPVLPGASVPLPAGTPATGVRPASASTVRRGFGSFFRRLGGPAFLCVIPEDLLVQALCGNLVSESLASLGQSSRKMKAVAKVVALQRLLELHATELQEDNAATQLRGPKCPLHRLFLRERTESLLLSTMAVLWQPLILASGKQQRRLQLSG…	comp18673_c0	1.26e-06	27.115	1.264 up	0.0019	-18.507	1.330 up	0.0109	-6.611	1.179 up	0.0656	-3.328	0.02365	0.02799	0.06193	0.10818	0.12571	0.06778
comp62245_c0	comp62245_c0_seq1:2-2068(+)	m.122162	sp|Q8BT14|CNOT4_MOUSE`Q8BT14`Q:33-266,H:14-225`40.17%ID`E:1e-48`RecName: Full=CCR4-NOT transcription complex subunit 4; EC=6.3.2.-; AltName: Full=CCR4-associated factor 4; AltName: Full=E3 ubiquitin-protein ligase CNOT4; AltName: Full=Potential transcriptional repressor NOT4Hp;`Eukaryota; Metazoa; Chordata; Craniata; Vertebrata; Euteleostomi; Mammalia; Eutheria; Euarchontoglires; Glires; Rodentia…	.	COG5175^ Transcriptional repressor	GO:0005737^cellular_component^cytoplasm`GO:0005634^cellular_component^nucleus`GO:0046872^molecular_function^metal ion binding`GO:0000166^molecular_function^nucleotide binding`GO:0003723^molecular_function^RNA binding`GO:0004842^molecular_function^ubiquitin-protein ligase activity`GO:0008270^molecular_function^zinc ion binding`GO:0051865^biological_process^protein autoubiquitination`GO:0006355^bio…	KIYQLGLPCLQCLAALVARNWVMGDEDDEDESCPLCMQTLDETDISFFACPCNYQVCLFCVHYIVEQMNGKCPACRQDYVESQFRYDASRAKSFREKQAEKKKGVNKKDDKSREEQERDMRARHAEKLKGRSGRRDLAEVRVVQRNVVHVIGLTTNVAKEEILKSPEFFAQYGKLQRVTVSKAPVQSKFHSDKSVPIYSAYLTFEKPEEAHVAIQAVDGFAVDGHTLRANFGTTKYCRKFLEGEKCERKDCNFLHKLVDESAEKGKGKDGKDGKGKDGKGKDGKDGKDGKGSWAWHGKDNYWEETKGSKDGKGKDSYYNWKDEKGKKDGWKGKSKDSKDGNGKGKSKEAVNGRYDAELESGSQVAAKEALPDSWENEESEAKEEELSDRGAATRSVQDK…	comp62245_c0	2.47e-06	24.094	1.385 down	0.0154	6.467	1.337 down	0.00619	8.471	1.030 down	0.71	0.598	0.02891	0.14247	0.0675	0.07235	0.08271	0.12178
comp64175_c0	comp64175_c0_seq2:118-1563(-)	m.125932	sp|Q7YRZ8|MDM2_FELCA`Q7YRZ8`Q:418-475,H:428-485`46.55%ID`E:4e-09`RecName: Full=E3 ubiquitin-protein ligase Mdm2; EC=6.3.2.-; AltName: Full=Double minute 2 protein; AltName: Full=p53-binding protein Mdm2;`Eukaryota; Metazoa; Chordata; Craniata; Vertebrata; Euteleostomi; Mammalia; Eutheria; Laurasiatheria; Carnivora; Feliformia; Felidae; Felinae; Felis.	PF13920.1^zf-C3HC4_3^Zinc finger, C3HC4 type (RING finger)^427-475^E:8.9e-09	.	GO:0005737^cellular_component^cytoplasm`GO:0005730^cellular_component^nucleolus`GO:0005654^cellular_component^nucleoplasm`GO:0016874^molecular_function^ligase activity`GO:0046872^molecular_function^metal ion binding`GO:0008270^molecular_function^zinc ion binding`GO:0043066^biological_process^negative regulation of apoptotic process`GO:0071157^biological_process^negative regulation of cell cycle a…	QSPSWRQWHRHRGMFGRQKEILRAGDRVCAHFQNSHGAKSQATDVGTLLQFTTSEAEVQFDDGATQFISKTWVVERLGAWELDLAPGDVVYSHYASGKGRTSNTDLGVVVSLLDGGKVRIRFQDQIIQTVPQGWVEQVMRLDPGDRVNAFFKVNGGRARGAKSMKADMGSVLAVHKEEVLVVFDDNVEQHVPKTWVCHRARPWTLQIEVGSVADIHYEVGDDGRRSTNTDMGIILSEPMEGRVQVQFQDTILQTVPLGWIVRLHEWTVADRVQAHFKMGGGKSSISAPATVMSTSLLEVELYFDDGFHQHVSKAWVTQRIRDWHSQVSELSPGDVVIAHFKRPGKHQRSEQTDRGIVVTILPRGEVSVTFQDDITQVIPKGWIEEVASRWTGQRNSFSK…	comp64175_c0	1.96e-07	37.721	1.187 down	0.0345	4.608	1.120 up	0.0148	-5.843	1.103 up	0.194	-2.091	0.10116	0.03727	0.04069	0.03898	0.09876	0.09259
comp73266_c0	comp73266_c0_seq1:3-821(-)	m.145429	sp|Q8R516|MIB2_MOUSE`Q8R516`Q:46-245,H:476-672`30.39%ID`E:5e-07`RecName: Full=E3 ubiquitin-protein ligase MIB2; EC=6.3.2.-; AltName: Full=Dystrophin-like protein; Short=Dyslike; AltName: Full=Mind bomb homolog 2; Short=Mind bomb-2; AltName: Full=Skeletrophin;`Eukaryota; Metazoa; Chordata; Craniata; Vertebrata; Euteleostomi; Mammalia; Eutheria; Euarchontoglires; Glires; Rodentia; Sciurognathi; Mur…	.	COG0666^ FOG: Ankyrin repeat	GO:0005769^cellular_component^early endosome`GO:0000151^cellular_component^ubiquitin ligase complex`GO:0046872^molecular_function^metal ion binding`GO:0004871^molecular_function^signal transducer activity`GO:0004842^molecular_function^ubiquitin-protein ligase activity`GO:0008270^molecular_function^zinc ion binding`GO:0007219^biological_process^Notch signaling pathway`GO:0043123^biological_process…	HLSWTKQPSMEKPWPANQPVKVQAYSIGGDAISPVLVLPAASTARDVKNAFSKVMGVSVQELDLVVNELQLSDSETLPVRDEALCLTVIKKSRLPEFLRQKRLASLEARAADGSTALHIAARQGELSLAGEIPQSNGQLANALDFLGNTALHQAVSSHQEDARIADMCSLLLRRDSSAVMAMNRNRHTVLHLAAMRGHAAACTEILRCFAARKNLLEAKDVYGMTAADMAACAGHDHLASYLANELTAILTVCHPQPLENLGLDLTLPEKAAR	comp73266_c0	6.45e-06	20.369	1.337 up	0.0109	-7.638	1.422 up	0.0112	-6.535	1.191 up	0.26	-1.783	0.01506	0.10875	0.0788	0.13428	0.17608	0.22191
comp79403_c0	comp79403_c0_seq1:3-848(+)	m.161135	sp|Q6PAV2|HERC4_MOUSE`Q6PAV2`Q:39-269,H:39-326`31.14%ID`E:5e-21`RecName: Full=Probable E3 ubiquitin-protein ligase HERC4; EC=6.3.2.-; AltName: Full=HECT domain and RCC1-like domain-containing protein 4;`Eukaryota; Metazoa; Chordata; Craniata; Vertebrata; Euteleostomi; Mammalia; Eutheria; Euarchontoglires; Glires; Rodentia; Sciurognathi; Muroidea; Muridae; Murinae; Mus; Mus.	PF13540.1^RCC1_2^Regulator of chromosome condensation (RCC1) repeat^37-65^E:6.5e-07`PF13540.1^RCC1_2^Regulator of chromosome condensation (RCC1) repeat^75-104^E:3.2e-08`PF13540.1^RCC1_2^Regulator of chromosome condensation (RCC1) repeat^115-144^E:1.9e-08`PF13540.1^RCC1_2^Regulator of chromosome condensation (RCC1) repeat^163-190^E:3.3e-07`PF13540.1^RCC1_2^Regulator of chromosome condensation (RCC…	COG5021^ Ubiquitin-protein ligase	GO:0005737^cellular_component^cytoplasm`GO:0005829^cellular_component^cytosol`GO:0005634^cellular_component^nucleus`GO:0004842^molecular_function^ubiquitin-protein ligase activity`GO:0030154^biological_process^cell differentiation`GO:0042787^biological_process^protein ubiquitination involved in ubiquitin-dependent protein catabolic process`GO:0007283^biological_process^spermatogenesis	AGRYHSLLLQGGRVIAIGLNGQGETSVPALTEDLRYVAVAAGMQHTLLLRSDGVVKAFGLNLDGQTDVPTLPRPIVAVAAGGFHSLVLDDTGHCWAFGCNRHGQCQLPENAHGPVVAVAAGNRHTLTLTGDGQVLSCGENGEGQCDVPDLFWESCSHQLKYITVAAGGRHSVLLRNDGKAVGIGWNFHGQCDLPRNSFFVSAACGENHTLLLCREGRVLAVGDDGYGQCQVPQLPCGLRYAAIAAGHRHSLLLRSDGRVLALGDDGEGQCQIPRGLHMDDS*	comp79403_c0	1.55e-05	17.52	1.389 up	0.0124	-7.135	1.409 up	0.0121	-6.338	1.241 up	0.0848	-3.02	0.09996	0.0879	0.13607	0.07672	0.10926	0.17547
comp92274_c0	comp92274_c0_seq1:130-1116(-)	m.173537	sp|Q91XF4|RN167_MOUSE`Q91XF4`Q:254-324,H:214-277`38.03%ID`E:1e-05`RecName: Full=E3 ubiquitin-protein ligase RNF167; EC=6.3.2.-; AltName: Full=RING finger protein 167; Flags: Precursor;`Eukaryota; Metazoa; Chordata; Craniata; Vertebrata; Euteleostomi; Mammalia; Eutheria; Euarchontoglires; Glires; Rodentia; Sciurognathi; Muroidea; Muridae; Murinae; Mus; Mus.	PF13414.1^TPR_11^TPR repeat^148-219^E:1.1e-07`PF13374.1^TPR_10^Tetratricopeptide repeat^154-179^E:0.4`PF13181.1^TPR_8^Tetratricopeptide repeat^154-180^E:0.081`PF13424.1^TPR_12^Tetratricopeptide repeat^188-257^E:4.5e-09`PF13374.1^TPR_10^Tetratricopeptide repeat^189-224^E:0.00027`PF07719.12^TPR_2^Tetratricopeptide repeat^191-220^E:0.0039`PF13639.1^zf-RING_2^Ring finger domain^273-319^E:7.6e-12`PF13…	COG5540^ RING-finger-containing ubiquitin ligase	GO:0005737^cellular_component^cytoplasm`GO:0012505^cellular_component^endomembrane system`GO:0016021^cellular_component^integral to membrane`GO:0046872^molecular_function^metal ion binding`GO:0004842^molecular_function^ubiquitin-protein ligase activity`GO:0008270^molecular_function^zinc ion binding`GO:0045786^biological_process^negative regulation of cell cycle`GO:0000209^biological_process^prote…	EPPATAETVKPSTAETLEARQAAAKDAVLREQEAGVRFFHSCAFREAKTSFDCMRRLASDAQLGKEEGQAYRLLANCLDKLNAPEEEIDAAYKQAMKLAHQHDDMQLSFNVLTGMGSHEVKQEHLDEAEHLYFQSLMLAKRVLSPHEEAIAEGNLGMCLGQMEGRRAESLEHFRKALKLQDGSNTHSTVTLLANYASALCADDRYEEAQKEYEEALTLARKIGDRRVEVNILTNLANLCEHVLSLPEKASLYRKALKGHGLADGDAGVAAADLCAICLENLEDGRPQIVLGCNHIYHSECFEGVLSSESESRSKCPQCRNSHSRFAAA*	comp92274_c0	3.14e-06	23.111	1.327 up	0.0234	-5.416	1.332 up	0.00361	-11.319	1.037 up	0.491	-1.073	0.07573	0.1308	0.05378	0.04956	0.05649	0.08242
comp124817_c0	comp124817_c0_seq1:107-1267(-)	m.16675	sp|Q8L649|BB_ARATH`Q8L649`Q:281-382,H:139-239`39.45%ID`E:2e-15`RecName: Full=E3 ubiquitin ligase BIG BROTHER; EC=6.3.2.-; AltName: Full=Protein ENHANCER OF DA1-1;`Eukaryota; Viridiplantae; Streptophyta; Embryophyta; Tracheophyta; Spermatophyta; Magnoliophyta; eudicotyledons; core eudicotyledons; rosids; malvids; Brassicales; Brassicaceae; Camelineae; Arabidopsis.	PF12678.2^zf-rbx1^RING-H2 zinc finger^333-381^E:9.6e-08`PF13639.1^zf-RING_2^Ring finger domain^335-381^E:7.6e-15`PF13923.1^zf-C3HC4_2^Zinc finger, C3HC4 type (RING finger)^336-380^E:1.9e-06`PF00097.20^zf-C3HC4^Zinc finger, C3HC4 type (RING finger)^336-380^E:2e-06	NOG327333	GO:0046872^molecular_function^metal ion binding`GO:0004842^molecular_function^ubiquitin-protein ligase activity`GO:0008270^molecular_function^zinc ion binding`GO:0048437^biological_process^floral organ development`GO:0046621^biological_process^negative regulation of organ growth`GO:0051865^biological_process^protein autoubiquitination	LHAMAQSRNEEVPSLSTLLLRSPSGRLCTWRARLSDTVGSVERTIVRQRGIPAGSLRLWGRPLAPERTLRSYGIRAMSEVQWFSGGLCGGGACQSAPTPSDSEFSDAGSDSDADSEANAEGTGTAGTAVEARGPVLLQESVSEVRWHAPRFAHGEDAAQDTATASSVSSWASNLPRADETFSHLPPPERGLAQQFLEDWDELQQLEAFMRLLSARGHGQVQWTRHHITSVVHVPGEVQVSPVQRSLAALLRLASPELPLGAVSPRPGGLYFAPPDLRFIPVPWRLRVTAYDVDTMGYEDLLQLAEELGSVPHRRATPEMLQRLPLFRYSGSEKEKCVICQEAYEIGEEVRKLPCSHTYHRACIDRWLTTGTAISLQCPICKAPAVD*	comp124817_c0	6.21e-07	30.626	1.417 down	0.0222	5.555	1.166 down	0.064	3.381	1.321 down	0.0135	5.868	0.0479	0.17469	0.08697	0.09822	0.09327	0.10053
comp16287_c0	comp16287_c0_seq1:43-1062(-)	m.36274	sp|Q9VR91|HERC2_DROME`Q9VR91`Q:147-325,H:3087-3313`28.14%ID`E:1e-06`RecName: Full=Probable E3 ubiquitin-protein ligase HERC2; EC=6.3.2.-; AltName: Full=HECT domain and RCC1-like domain-containing protein 2;`Eukaryota; Metazoa; Ecdysozoa; Arthropoda; Hexapoda; Insecta; Pterygota; Neoptera; Endopterygota; Diptera; Brachycera; Muscomorpha; Ephydroidea; Drosophilidae; Drosophila; Sophophora.	PF13540.1^RCC1_2^Regulator of chromosome condensation (RCC1) repeat^135-163^E:1.8e-05	COG5021^ Ubiquitin-protein ligase	GO:0005814^cellular_component^centriole`GO:0005737^cellular_component^cytoplasm`GO:0005634^cellular_component^nucleus`GO:0020037^molecular_function^heme binding`GO:0046872^molecular_function^metal ion binding`GO:0004842^molecular_function^ubiquitin-protein ligase activity`GO:0042787^biological_process^protein ubiquitination involved in ubiquitin-dependent protein catabolic process	LQAALHGGESVRQVAASARAFAAVLEDGSVVSWGMREFGSDSYEVRDLLVNIQEVTASYGAFAALRADGQLVSWGNPLYGGCHSPAVRAKLRDVSSVCASAEAFAALRHDGFVVTWGHPESGGCSGPVQDQLRNVIALSASYGAFAALRSDGRVVTWGDDTFGGDSSAVRAELQEVVAVEGSQAAFAALRADGSVVTWGRFVPPMTMPAPTAPSLRRLTASSKAFAATTLEGHVSCWGDAEFGGDCSMVQDQLSGVEELHATHGAFAAILKSGQVVTWGHADYGGDSSMVQQQLSNVLHVQASFGAFAAITGDGQVVTWGDADSGGDSRAVKEQLQKVQ*	comp16287_c0	0.00104	8.065	1.432 up	0.0407	-4.314	1.105 up	0.326	-1.525	1.205 up	0.031	-4.354	0.17146	0.16861	0.14062	0.12748	0.06547	0.10535
comp27607_c0	comp27607_c0_seq1:3-1088(+)	m.68853	sp|Q9H992|MARH7_HUMAN`Q9H992`Q:154-215,H:552-608`38.71%ID`E:6e-09`RecName: Full=E3 ubiquitin-protein ligase MARCH7; EC=6.3.2.-; AltName: Full=Axotrophin; AltName: Full=Membrane-associated RING finger protein 7; AltName: Full=Membrane-associated RING-CH protein VII; Short=MARCH-VII; AltName: Full=RING finger protein 177;`Eukaryota; Metazoa; Chordata; Craniata; Vertebrata; Euteleostomi; Mammalia; E…	PF12906.2^RINGv^RING-variant domain^154-214^E:4.1e-13`PF00498.21^FHA^FHA domain^271-330^E:3.7e-11	NOG124954	GO:0016874^molecular_function^ligase activity`GO:0046872^molecular_function^metal ion binding`GO:0008270^molecular_function^zinc ion binding`GO:0016567^biological_process^protein ubiquitination	TGVKVVASTWARDSHDLFDFEASQLQMKYFNVPSSAKFIRSGVDVQMLTDHENTPAGGEPMLRLVQREGCYWVDKATPASSSKKLWVVVRDLASSGHKLSEGDVIKLGRFKFKVRQMVASETSTVQPELHLDDTAGSTCDIETDHENKLAKMSCRICLLEGSCDDDPLIRPCQCKGSIEYVHLGCLRHWVKGRLNIADTPEGSYFYRPLPCELCKAAYPASVSKGQEKMPLVEVPKTMPPYIVLENMMRDSQQHSSRGLHVVSLAETKLLKLGRGHESNVRIADVSISRLHATIRYQKGSFVLEDNNSKFGTLVAMKKPRQLDHGSAISIQVGRTVLSLSLQSEPAGPVNSPVTTDAEIPI*	comp27607_c0	5.65e-08	47.121	1.548 down	0.0492	3.996	1.009 down	0.9	0.214	1.137 down	0.0359	4.142	0.10702	0.29705	0.07932	0.1047	0.07732	0.04551
comp71955_c0	comp71955_c0_seq1:3-1649(+)	m.142348	sp|O15164|TIF1A_HUMAN`O15164`Q:139-446,H:56-385`21.8%ID`E:1e-20`RecName: Full=Transcription intermediary factor 1-alpha; Short=TIF1-alpha; EC=6.3.2.-; AltName: Full=E3 ubiquitin-protein ligase TRIM24; AltName: Full=RING finger protein 82; AltName: Full=Tripartite motif-containing protein 24;`Eukaryota; Metazoa; Chordata; Craniata; Vertebrata; Euteleostomi; Mammalia; Eutheria; Euarchontoglires; Pr…	PF00643.19^zf-B_box^B-box zinc finger^221-264^E:5.7e-05`PF00643.19^zf-B_box^B-box zinc finger^279-316^E:2e-07	COG5076^ Transcription factor involved in chromatin remodeling, contains bromodomain	GO:0005829^cellular_component^cytosol`GO:0005719^cellular_component^nuclear euchromatin`GO:0005634^cellular_component^nucleus`GO:0005726^cellular_component^perichromatin fibrils`GO:0003682^molecular_function^chromatin binding`GO:0034056^molecular_function^estrogen response element binding`GO:0070577^molecular_function^histone acetyl-lysine binding`GO:0046872^molecular_function^metal ion binding`G…	SWQLATHGRSLLSRLAMALPEAGRVRPISPKKQAQADKMRWKAGHLGHLGGILENDASAGAAKAVVRTAAQTGSLSSRLDSYGFAPRSVGEAVVKPSVKSLDRNTAEVCPEIDSLVHQLTSGKGEFFDYIDDGPSQVGCVMCMRNLHETALYEGRHEVKVLPCFHSVCAACLQSLASSEGDCFDCPRCGRRTQKMQALHQYLPNFDMLHNIDSQKVAQSDFLCEECVSGYRAETYCEECIMNLCESCTKQHRRRRASASHILVKLLGQGPQGEVLNIHRAQYCAIHRTSRYELYCEDCERLICNECARNDHQHHAYKLPSATLIEKHRQRVKDIIEALCNKLLDDQALLKLLGQSLDSSEMACMQARSNITAAFDELKLAAEQRCAELLEQLQEQSREP…	comp71955_c0	4.98e-05	14.254	1.372 down	0.0291	4.952	1.136 down	0.118	2.638	1.247 down	0.0579	3.488	0.14994	0.10731	0.05828	0.12712	0.13857	0.11969
comp72904_c0	comp72904_c0_seq2:1-2217(+)	m.144648	sp|C5FHU9|SKP1_ARTOC`C5FHU9`Q:71-193,H:43-165`33.33%ID`E:9e-13`RecName: Full=E3 ubiquitin ligase complex SCF subunit sconC; AltName: Full=Sulfur controller C; AltName: Full=Sulfur metabolite repression control protein C;`Eukaryota; Fungi; Dikarya; Ascomycota; Pezizomycotina; Eurotiomycetes; Eurotiomycetidae; Onygenales; Arthrodermataceae; Arthroderma.	PF01466.14^Skp1^Skp1 family, dimerisation domain^117-188^E:4.2e-15`PF13475.1^DUF4116^Domain of unknown function (DUF4116)^247-289^E:6.2e-05`PF13475.1^DUF4116^Domain of unknown function (DUF4116)^291-339^E:5e-06`PF13475.1^DUF4116^Domain of unknown function (DUF4116)^367-410^E:3.4e-06	.	GO:0016567^biological_process^protein ubiquitination`GO:0006511^biological_process^ubiquitin-dependent protein catabolic process	LKPSWLGLGLAVMGENYEVWGQFKWGPGGQCPANLIDKTVTLKCEGEVYSLPTAAAWLSSRLRSELQKGCGETLDIPIKKEAMAKVVEYLKYHEEHECSEIRIPLTGDNLQDCGATRWDSSFVNVDRELLFDLTVAASYLDIASLWLLLSAKAALLTNNKSSEKLRKEFSMISDFPSSEEAELRRDYAASRKRLGAAPDSDLSQLAASSVVRSGVRAAEQKAGLKQLTDGSDDSKLKSWRHAMWRAAVLDDWKLLQNAPEEVKSDRDLVRSAILTSQGQALKFVSSDLQADEEIVLSAVRHFGTAFADAAPELRSDKNFLLKALGAHGGAMTGAPDALRNDKAFLLEAAKAGKGAAMQGASLALREDRNFVLDMSVHDAEAYKFAAEDLLNDKDFAVAV…	comp72904_c0	1.05e-08	64.078	1.303 up	0.0116	-7.352	1.237 up	0.0541	-3.605	1.551 up	0.00307	-10.503	0.07364	0.0733	0.04788	0.16356	0.08139	0.08915
comp89443_c0	comp89443_c0_seq1:3-1064(+)	m.171435	sp|P0C8K8|ARI6_ARATH`P0C8K8`Q:101-309,H:131-329`29.68%ID`E:2e-12`RecName: Full=Putative E3 ubiquitin-protein ligase ARI6; EC=6.3.2.-; AltName: Full=ARIADNE-like protein ARI6; AltName: Full=Protein ariadne homolog 6;`Eukaryota; Viridiplantae; Streptophyta; Embryophyta; Tracheophyta; Spermatophyta; Magnoliophyta; eudicotyledons; core eudicotyledons; rosids; malvids; Brassicales; Brassicaceae; Camel…	PF00097.20^zf-C3HC4^Zinc finger, C3HC4 type (RING finger)^103-141^E:2.1e-05`PF01485.16^IBR^IBR domain^193-235^E:1.1e-05	.	GO:0016874^molecular_function^ligase activity`GO:0046872^molecular_function^metal ion binding`GO:0003676^molecular_function^nucleic acid binding`GO:0008270^molecular_function^zinc ion binding`GO:0016567^biological_process^protein ubiquitination	SIPCAVRTAKTQPQPPPAQAVCSVSMAKVDQGAGRFGAQPPASDGYAYVSPDVRTDGEPPVLPSPKCEERRKYGSTDSAFARQLQESFDNEVAEKEAKERFTCQICFEEWRLENGVSLDCGHLGCRDCISGYLEVKIREKCVSEQELVCPMPKCGCPISEFQVMGVFEGTELWDRFLSTRAELYRPDAPGERKVQCPCGEVIIVASAAEQGFVACPSCKEQVCFKCQERHFGVSCAAYWQWRKDNEKVDDAFEELMSSEGWLRCPECDAPCSRSFGCNYMTCGSVACRNAGGTNFCYICGVKLLNKTEHFTHYPHGMFSDYCMNKPKASGEKKYDFWLELYRMMQGVVSPEQK*	comp89443_c0	0.000147	11.719	1.233 down	0.0355	4.557	1.626 down	0.0559	3.556	1.894 down	0.0203	5.061	0.06783	0.11421	0.03405	0.39342	0.03902	0.36219
comp107550_c0	comp107550_c0_seq1:163-810(-)	m.5240	sp|Q9UKV5|AMFR_HUMAN`Q9UKV5`Q:35-194,H:228-384`27.16%ID`E:3e-08`RecName: Full=E3 ubiquitin-protein ligase AMFR; EC=6.3.2.-; AltName: Full=Autocrine motility factor receptor; Short=AMF receptor; AltName: Full=RING finger protein 45; AltName: Full=gp78;`Eukaryota; Metazoa; Chordata; Craniata; Vertebrata; Euteleostomi; Mammalia; Eutheria; Euarchontoglires; Primates; Haplorrhini; Catarrhini; Hominida…	PF13639.1^zf-RING_2^Ring finger domain^145-189^E:1.4e-13`PF13923.1^zf-C3HC4_2^Zinc finger, C3HC4 type (RING finger)^146-188^E:2.8e-08`PF13445.1^zf-RING_UBOX^RING-type zinc-finger^146-186^E:8.1e-07`PF00097.20^zf-C3HC4^Zinc finger, C3HC4 type (RING finger)^146-188^E:3.2e-06	COG5243^ HRD ubiquitin ligase complex, ER membrane component	GO:0030425^cellular_component^dendrite`GO:0030426^cellular_component^growth cone`GO:0030176^cellular_component^integral to endoplasmic reticulum membrane`GO:0043025^cellular_component^neuronal cell body`GO:0005634^cellular_component^nucleus`GO:0046872^molecular_function^metal ion binding`GO:0004872^molecular_function^receptor activity`GO:0004842^molecular_function^ubiquitin-protein ligase activit…	PAMSCFGTTFFDQRMRQSGTYQVKLSREGLEAWGIQTLHAEGQDDLVIASINRNGTPVGKWNQKSDDPVVHDRPILNVNGHSSIQDMLDELRYARTLKMEISLRLSREHHILLRQHRRSEELRVRVAKVEAMLQEAPQMEGVADACPVCLDDMASQGSVNRLPCGHCFHRSCISKWLVKAFSPTCPSCKKQLEIPGMDEGEYQDVEGSDIQAMNF*	comp107550_c0	0.000621	8.926	1.608 down	0.0265	5.15	1.275 down	0.161	2.293	1.114 up	0.538	-0.96	0.07552	0.2554	0.07573	0.29646	0.20988	0.24961
comp137632_c0	comp137632_c0_seq1:2-1402(+)	m.24084	sp|Q63HN8|RN213_HUMAN`Q63HN8`Q:4-465,H:4740-5201`21.6%ID`E:7e-06`RecName: Full=E3 ubiquitin-protein ligase RNF213; EC=6.3.2.-; AltName: Full=ALK lymphoma oligomerization partner on chromosome 17; AltName: Full=Mysterin; AltName: Full=RING finger protein 213;`Eukaryota; Metazoa; Chordata; Craniata; Vertebrata; Euteleostomi; Mammalia; Eutheria; Euarchontoglires; Primates; Haplorrhini; Catarrhini; H…	.	NOG86922^ Ring finger protein 213	GO:0005737^cellular_component^cytoplasm`GO:0016887^molecular_function^ATPase activity`GO:0046872^molecular_function^metal ion binding`GO:0000166^molecular_function^nucleotide binding`GO:0004842^molecular_function^ubiquitin-protein ligase activity`GO:0008270^molecular_function^zinc ion binding`GO:0051865^biological_process^protein autoubiquitination	PRVMWSGRAPILLEEFEESFLARAENRVHYPLLKVVLKEKRRLGALKALPRLLAWHAILFEAFDDYGITREDARQFTNRQVIERLPEHRQGQAAEVLRRFCQAFNDAFPLVERLFECEANPFLLNGEVNLPGPMSEETPVIFSLPYVAQAGETEAPSLCTVQLANVLQGAQNELVEALDSLDTGDAARADGAITVSAATAPEACDALLASLDLQTDLLPLLHEHRREMHGLDYDLESLEAALVRRLRGASRIQVQLRHVRFGGELKDSGRLAVLRQKLPQEALPFGMVEELRRELSRHEEVEATRALRALLEDSIHLCLSLPFGDSAAAQRSLAELLSTSGESETKVLPSALKDAKLCHLQELYMDLVRSNEAGDPLAGVALAYQEPLDDELLAQLRVA…	comp137632_c0	0.0015	7.477	1.381 down	0.0269	5.116	1.094 down	0.559	0.905	1.060 up	0.572	-0.884	0.09912	0.15285	0.23442	0.16686	0.15901	0.10894
comp148734_c0	comp148734_c0_seq1:2-823(-)	m.29824	sp|Q6WWW4|UPL3_ARATH`Q6WWW4`Q:66-251,H:1390-1532`26.88%ID`E:5e-09`RecName: Full=E3 ubiquitin-protein ligase UPL3; Short=Ubiquitin-protein ligase 3; EC=6.3.2.-; AltName: Full=HECT ubiquitin-protein ligase 3; AltName: Full=Protein KAKTUS;`Eukaryota; Viridiplantae; Streptophyta; Embryophyta; Tracheophyta; Spermatophyta; Magnoliophyta; eudicotyledons; core eudicotyledons; rosids; malvids; Brassicales…	.	COG5021^ Ubiquitin-protein ligase	GO:0005622^cellular_component^intracellular`GO:0005886^cellular_component^plasma membrane`GO:0004842^molecular_function^ubiquitin-protein ligase activity`GO:0042023^biological_process^DNA endoreduplication`GO:0042787^biological_process^protein ubiquitination involved in ubiquitin-dependent protein catabolic process`GO:0010091^biological_process^trichome branching	VKPERSKVAVTDASDELFGFVLDADGQPRSSEEWVEETLDSLGLTVSSAAGAALRLLWQTDADVQSPRLSAKLEDLCSHQVTLVSDSMPSWVLRLGTMMPRLFDRHCREVLLRSSAFGLPFAVHDRQTREVNRRYSEVMKAAEGRVAQAKNMGDQRALSQAYEHLFELTKQISQDPEVWIGSLTSELAKVDRERIWDQAAALAECCLSSSGVVEIQFKDETGFGRGVTQGFFSDVAKELQRSSNNSDVPMWAQCLESEGEFLRSRRGLIVQPLA	comp148734_c0	0.0021	6.978	1.409 down	0.027	5.113	1.268 down	0.258	1.777	1.002 down	0.982	0.044	0.11562	0.15563	0.17535	0.34364	0.14162	0.12634
comp156541_c0	comp156541_c0_seq1:3-2534(-)	m.33409	sp|Q15034|HERC3_HUMAN`Q15034`Q:43-360,H:21-329`31.55%ID`E:2e-24`RecName: Full=Probable E3 ubiquitin-protein ligase HERC3; EC=6.3.2.-; AltName: Full=HECT domain and RCC1-like domain-containing protein 3;`Eukaryota; Metazoa; Chordata; Craniata; Vertebrata; Euteleostomi; Mammalia; Eutheria; Euarchontoglires; Primates; Haplorrhini; Catarrhini; Hominidae; Homo.	PF00415.13^RCC1^Regulator of chromosome condensation (RCC1) repeat^130-177^E:0.00011`PF13540.1^RCC1_2^Regulator of chromosome condensation (RCC1) repeat^164-192^E:7e-07`PF00415.13^RCC1^Regulator of chromosome condensation (RCC1) repeat^181-231^E:6e-05`PF00415.13^RCC1^Regulator of chromosome condensation (RCC1) repeat^235-286^E:3e-09`PF00415.13^RCC1^Regulator of chromosome condensation (RCC1) repe…	COG5021^ Ubiquitin-protein ligase	GO:0005737^cellular_component^cytoplasm`GO:0016023^cellular_component^cytoplasmic membrane-bounded vesicle`GO:0005634^cellular_component^nucleus`GO:0004842^molecular_function^ubiquitin-protein ligase activity`GO:0042787^biological_process^protein ubiquitination involved in ubiquitin-dependent protein catabolic process	WTMFAATAPLNLAQDRRNSIEERSILTWGANANRQCLSDDARVVPAPKHVAFLRPLRSLAAGWEGSLLIDADGSLWGGGSNRGQCLSEELSDEHVPLSRLDIAELDGVPFEAADMGRDHILAILEGGRAVISWGPSNEFGQIGHGLPYRSRVRPGVVHLGGVLVKQVACGEHHSLVLTAHGEVYSFGCNLHGALGSGRCGSQEQAERVLGNHLRSMPVRGISAGAQSSMALSIGGHVFCWGCNGRGRLGLGPAYDQEPTVLAPVVVPNLPGVARAIAAGGQHSAVILRRGRLFLAGDNRSGQLGQSRKDVDWTSTFFELPFQDYMLRVRTVSLGKKHTLILSYHGELYACGCNAEGQLGSKAAQPDTTQPVDVPVRLSLQLDEASKDCMVVGLSSCHDH…	comp156541_c0	0.0158	4.365	1.177 down	0.0191	5.919	1.005 up	0.98	-0.047	1.291 up	0.0709	-3.231	0.05586	0.05675	0.16753	0.30003	0.20176	0.10717
comp212156_c0	comp212156_c0_seq1:1-642(+)	m.54647	sp|Q6PAV2|HERC4_MOUSE`Q6PAV2`Q:3-212,H:141-331`27.95%ID`E:5e-10`RecName: Full=Probable E3 ubiquitin-protein ligase HERC4; EC=6.3.2.-; AltName: Full=HECT domain and RCC1-like domain-containing protein 4;`Eukaryota; Metazoa; Chordata; Craniata; Vertebrata; Euteleostomi; Mammalia; Eutheria; Euarchontoglires; Glires; Rodentia; Sciurognathi; Muroidea; Muridae; Murinae; Mus; Mus.	PF00415.13^RCC1^Regulator of chromosome condensation (RCC1) repeat^129-183^E:2.1e-10	COG5021^ Ubiquitin-protein ligase	GO:0005737^cellular_component^cytoplasm`GO:0005829^cellular_component^cytosol`GO:0005634^cellular_component^nucleus`GO:0004842^molecular_function^ubiquitin-protein ligase activity`GO:0030154^biological_process^cell differentiation`GO:0042787^biological_process^protein ubiquitination involved in ubiquitin-dependent protein catabolic process`GO:0007283^biological_process^spermatogenesis	PRRVACGNAHSLLLLRAEWDQDAEERMQVLGWGNNRHNALGLRRAADKSDASKSEKVNGIFELTSRAFEEASRKQTHRAFEEGDPGKKKLQASRHVVEVACGSNHSAILEALEPISAAAAEQPVLVKSRLLTCGNGANGQLGHGETSKDDDLPQPAEVKFPMDRAGQLVVQRVCCGADHTFAIVNIVRASFTDVGRLFAWGLGSYGALGIGSW	comp212156_c0	1.35e-06	26.771	1.392 down	0.0172	6.193	1.091 down	0.465	1.129	1.179 up	0.109	-2.727	0.08817	0.12648	0.18692	0.12354	0.13418	0.1124
comp41610_c0	comp41610_c0_seq1:147-803(-)	m.87380	sp|Q5XIK5|RN146_RAT`Q5XIK5`Q:140-218,H:101-168`30.38%ID`E:3e-07`RecName: Full=E3 ubiquitin-protein ligase RNF146; EC=6.3.2.-; AltName: Full=Iduna; AltName: Full=RING finger protein 146;`Eukaryota; Metazoa; Chordata; Craniata; Vertebrata; Euteleostomi; Mammalia; Eutheria; Euarchontoglires; Glires; Rodentia; Sciurognathi; Muroidea; Muridae; Murinae; Rattus.	PF02825.15^WWE^WWE domain^158-217^E:2.8e-11	NOG298024	GO:0005829^cellular_component^cytosol`GO:0005634^cellular_component^nucleus`GO:0046872^molecular_function^metal ion binding`GO:0072572^molecular_function^poly-ADP-D-ribose binding`GO:0004842^molecular_function^ubiquitin-protein ligase activity`GO:0008270^molecular_function^zinc ion binding`GO:0090263^biological_process^positive regulation of canonical Wnt receptor signaling pathway`GO:0051865^bio…	FGSSPFVTFILPAPMPPKRVAVPAKDPQPDEEETVDEEMAEGEVDEDVDEPAKPAKKVALPARGAVLAKAKAKGKAKAKAKAKAAAAKPKAKAKAGPARGVIKAAMKADPKAKPKAIAAKEFADVAAKLKKTKSKETVAGEGQWYFMSDLRKMKAGVDDANAWTKYDAKMNKQLETAYSKGFKQYTMSFKGKQYIVKFSSMMQFRADDKSLQRPVKRE*	comp41610_c0	0.000135	11.91	1.205 up	0.00915	-8.233	1.025 down	0.483	1.084	1.050 up	0.504	-1.04	0.0572	0.03205	0.05339	0.0414	0.13714	0.01248
comp61728_c0	comp61728_c0_seq2:114-1559(+)	m.121197	sp|Q99PP7|TRI33_MOUSE`Q99PP7`Q:184-393,H:229-431`27.23%ID`E:7e-11`RecName: Full=E3 ubiquitin-protein ligase TRIM33; EC=6.3.2.-; AltName: Full=Ectodermin homolog; AltName: Full=Transcription intermediary factor 1-gamma; Short=TIF1-gamma; AltName: Full=Tripartite motif-containing protein 33;`Eukaryota; Metazoa; Chordata; Craniata; Vertebrata; Euteleostomi; Mammalia; Eutheria; Euarchontoglires; Glir…	PF00643.19^zf-B_box^B-box zinc finger^185-228^E:2.9e-08`PF00643.19^zf-B_box^B-box zinc finger^252-289^E:1.9e-06	COG5076^ Transcription factor involved in chromatin remodeling, contains bromodomain	GO:0005634^cellular_component^nucleus`GO:0070410^molecular_function^co-SMAD binding`GO:0003677^molecular_function^DNA binding`GO:0016874^molecular_function^ligase activity`GO:0046872^molecular_function^metal ion binding`GO:0070412^molecular_function^R-SMAD binding`GO:0008270^molecular_function^zinc ion binding`GO:0030514^biological_process^negative regulation of BMP signaling pathway`GO:0016567^b…	MSIASSPSQSPVRQRCARCGLSLENASLLLVCEHNLCLHCAAQLLEKGPPSAARRQHVVACKVCHAVTEVDYPAASYLENLLSPSTTRLPCGSDGSTHVAAVSACLDSPAAGTVSHASDDGSFAVLTTVSEGPRQKTPLSEKLHTSGKSGKDAVDSVKRPEVFCWSSTIAADSKWEGKPVAATSGQKCGQCEDKVASLFCNQCEEVFCSNCASTVHRLGRMARHNVQQLEPKRLCPSTSGQKLRPLNRTFHACPYHPEEPLNYFCIECQSECICAECCLHGKHRGHEVQCVLEAVSATDKNVEELRAALCAQEDSLKSMVTQIQERRLELARALAECQQDMRMALQKAHTAVKQEEGRWLQEAQDAENVDMSTLFPQAEGGIGELQRQLSMSFQSGDPV…	comp61728_c0	3.99e-05	14.825	1.294 up	0.0177	-6.106	1.034 up	0.734	-0.54	1.021 down	0.644	0.731	0.05643	0.10827	0.16847	0.07005	0.03973	0.07473
comp63526_c0	comp63526_c0_seq2:1-444(+)	m.124677	sp|Q9Y252|RNF6_HUMAN`Q9Y252`Q:62-146,H:598-682`32.94%ID`E:3e-11`RecName: Full=E3 ubiquitin-protein ligase RNF6; EC=6.3.2.-;`Eukaryota; Metazoa; Chordata; Craniata; Vertebrata; Euteleostomi; Mammalia; Eutheria; Euarchontoglires; Primates; Haplorrhini; Catarrhini; Hominidae; Homo.	PF13920.1^zf-C3HC4_3^Zinc finger, C3HC4 type (RING finger)^93-139^E:7.9e-07`PF13639.1^zf-RING_2^Ring finger domain^95-137^E:2.7e-13`PF00097.20^zf-C3HC4^Zinc finger, C3HC4 type (RING finger)^96-136^E:4.6e-08`PF13923.1^zf-C3HC4_2^Zinc finger, C3HC4 type (RING finger)^96-136^E:5.3e-08	COG5540^ RING-finger-containing ubiquitin ligase	GO:0030424^cellular_component^axon`GO:0005737^cellular_component^cytoplasm`GO:0005634^cellular_component^nucleus`GO:0016605^cellular_component^PML body`GO:0003677^molecular_function^DNA binding`GO:0046872^molecular_function^metal ion binding`GO:0004842^molecular_function^ubiquitin-protein ligase activity`GO:0008270^molecular_function^zinc ion binding`GO:0030517^biological_process^negative regulat…	RRFFPHFRIIFFLPMSCEACEAMLELLIPSLIGLLCLSALGGFFAYTIFRRPSLLIPGLSFDEKQRLKKVLKQTELEVFTKKKHENLTGCSHSTTCSICLSDFEESAMLRRLPCGHAFHQCCSESWLSRVGSCPLCRGELVASDTAV*	comp63526_c0	0.000822	8.447	1.354 down	0.0482	4.029	1.288 down	0.0709	3.254	1.234 down	0.0718	3.217	0.09326	0.19631	0.19678	0.10855	0.15974	0.10095
comp65631_c0	comp65631_c0_seq3:90-1181(-)	m.128703	sp|Q9D0C1|RN115_MOUSE`Q9D0C1`Q:234-286,H:221-273`43.4%ID`E:1e-10`RecName: Full=E3 ubiquitin-protein ligase RNF115; EC=6.3.2.-; AltName: Full=RING finger protein 115; AltName: Full=Rabring 7; AltName: Full=Zinc finger protein 364;`Eukaryota; Metazoa; Chordata; Craniata; Vertebrata; Euteleostomi; Mammalia; Eutheria; Euarchontoglires; Glires; Rodentia; Sciurognathi; Muroidea; Muridae; Murinae; Mus; …	PF13639.1^zf-RING_2^Ring finger domain^241-283^E:1e-14`PF12678.2^zf-rbx1^RING-H2 zinc finger^242-283^E:4.4e-08`PF13923.1^zf-C3HC4_2^Zinc finger, C3HC4 type (RING finger)^242-282^E:9.6e-08`PF00097.20^zf-C3HC4^Zinc finger, C3HC4 type (RING finger)^242-282^E:1.5e-05	NOG235630	GO:0005829^cellular_component^cytosol`GO:0046872^molecular_function^metal ion binding`GO:0004842^molecular_function^ubiquitin-protein ligase activity`GO:0008270^molecular_function^zinc ion binding`GO:0051865^biological_process^protein autoubiquitination	LPVMQLQQQRNQRPSRAELTAMGLTPAQADHELVRQSELEVIETSITRWVMLFGCIICALLPVSLVLFFYLIYSYVLEQRQDCDVPLVLWFWVAMFNIFYHINLGGRSIHRQVIRSVCRYQAPEQSLEVPPARVRLYHWLTTIFVFSWHCVGLHWARISQTCHRTAPNLYTSTYLFASFNVIFTIFTVISTYGLQHMLASLLRRGLLPSSILGSDRAAPEGTLELQSSVIFDPEEFGDALQCPTCLEDFSKEHQIRKTICGHYFHESCLAQWLKVNRTCPLCRRDLAESLESGDGSIEAAMRAERIGASDSIQVSSVSSVEPETPASDANMAAVVPAPEEGLIAYEEPPRNHEVVVQANTRQR*	comp65631_c0	0.000203	11.047	1.318 down	0.027	5.113	1.163 down	0.0761	3.163	1.025 up	0.748	-0.52	0.13731	0.07366	0.1128	0.07989	0.11477	0.08301
comp67544_c0	comp67544_c0_seq2:42-920(-)	m.132696	sp|Q9NVW2|RNF12_HUMAN`Q9NVW2`Q:72-119,H:570-617`52.08%ID`E:9e-14`RecName: Full=E3 ubiquitin-protein ligase RLIM; EC=6.3.2.-; AltName: Full=LIM domain-interacting RING finger protein; AltName: Full=RING finger LIM domain-binding protein; Short=R-LIM; AltName: Full=RING finger protein 12; AltName: Full=Renal carcinoma antigen NY-REN-43;`Eukaryota; Metazoa; Chordata; Craniata; Vertebrata; Euteleosto…	PF13639.1^zf-RING_2^Ring finger domain^71-113^E:4.9e-12`PF00097.20^zf-C3HC4^Zinc finger, C3HC4 type (RING finger)^72-112^E:7.7e-05	COG5540^ RING-finger-containing ubiquitin ligase	GO:0005737^cellular_component^cytoplasm`GO:0017053^cellular_component^transcriptional repressor complex`GO:0046872^molecular_function^metal ion binding`GO:0003714^molecular_function^transcription corepressor activity`GO:0004842^molecular_function^ubiquitin-protein ligase activity`GO:0008270^molecular_function^zinc ion binding`GO:0043433^biological_process^negative regulation of sequence-specific …	MSVTDAWIIIDEGGVLRMLDDEDVNEMIGVRLAGGLPEEAIDLYTVCYTFQKGSASAQSKLEDVHQEPQGKCTICMEEFTTGDCLRCLPCLHAYHVPCIDKWLSLSQSCPVCKHNVMATTTPCFDSPTGQMRCPIRPILPWHFNRPRPSFQVVPRLPLLRGGPLPPSQAARLAARPGPGAPGGPALPAPGVPGVPGVPGVPASSTAVPVYRGAAAASRLAPVLPVARLGQPQMPQITQMAQMPQAPMASMTGISPGIATTTGQSAPRIQPQSEESESESSSSGTSSSGSSTP*	comp67544_c0	0.00192	7.111	1.240 up	0.0354	-4.56	1.018 up	0.879	-0.256	1.150 up	0.285	-1.682	0.10444	0.08776	0.09182	0.18752	0.19266	0.14342
comp7169_c0	comp7169_c0_seq1:3-1028(-)	m.141792	sp|Q5GLZ8|HERC4_HUMAN`Q5GLZ8`Q:98-336,H:85-306`28.11%ID`E:5e-16`RecName: Full=Probable E3 ubiquitin-protein ligase HERC4; EC=6.3.2.-; AltName: Full=HECT domain and RCC1-like domain-containing protein 4;`Eukaryota; Metazoa; Chordata; Craniata; Vertebrata; Euteleostomi; Mammalia; Eutheria; Euarchontoglires; Primates; Haplorrhini; Catarrhini; Hominidae; Homo.	PF13540.1^RCC1_2^Regulator of chromosome condensation (RCC1) repeat^148-177^E:1.2e-07`PF00415.13^RCC1^Regulator of chromosome condensation (RCC1) repeat^213-262^E:8.2e-10`PF00415.13^RCC1^Regulator of chromosome condensation (RCC1) repeat^277-339^E:6.2e-09	COG5021^ Ubiquitin-protein ligase	GO:0005737^cellular_component^cytoplasm`GO:0005829^cellular_component^cytosol`GO:0005634^cellular_component^nucleus`GO:0004842^molecular_function^ubiquitin-protein ligase activity`GO:0030154^biological_process^cell differentiation`GO:0042787^biological_process^protein ubiquitination involved in ubiquitin-dependent protein catabolic process`GO:0007283^biological_process^spermatogenesis	GRPEATEVDFGSSTDVPPASVTSVALGNDHSLALLEGRLYRWGLLCRGRLSSLSSPGDDQNAKDSINGVVVPLPAPMSEWLNPLKPSSEAGHLPEETSVVAIAAGGSNSYILTDIGEVFVLGQLRSLGGDPGQLRHLWGCPSSLELQVRQIAAGWRHCLILTQAGTVFAIGDDEHGQCAGNGTGQVPVPLPEVQEGVVGLAAGACHSVAWCSDGMAFTWGHGGAGRLGHGTVDSHQTPLRVQVLSELKVVHSRCGANFTIFVTSPQRALMFGGAGVRVWSCGGNQYGQLGQGDMEEECLPQVLVPKVIDFRFEIGFAAGTQGIISVESLECGAHHTLCLTRP	comp7169_c0	0.0684	2.823	1.251 down	0.0296	4.916	1.051 up	0.762	-0.486	1.049 down	0.779	0.461	0.09658	0.08981	0.23385	0.18344	0.20143	0.22237
comp73290_c0	comp73290_c0_seq1:111-1061(-)	m.145511	sp|Q6GPV5|RN181_XENLA`Q6GPV5`Q:219-290,H:72-140`40.28%ID`E:6e-07`RecName: Full=E3 ubiquitin-protein ligase RNF181; EC=6.3.2.-; AltName: Full=RING finger protein 181;`Eukaryota; Metazoa; Chordata; Craniata; Vertebrata; Euteleostomi; Amphibia; Batrachia; Anura; Pipoidea; Pipidae; Xenopodinae; Xenopus; Xenopus.	PF13639.1^zf-RING_2^Ring finger domain^227-267^E:3.4e-11`PF13923.1^zf-C3HC4_2^Zinc finger, C3HC4 type (RING finger)^228-269^E:1.2e-06`PF00097.20^zf-C3HC4^Zinc finger, C3HC4 type (RING finger)^228-270^E:7e-05	.	GO:0016874^molecular_function^ligase activity`GO:0046872^molecular_function^metal ion binding`GO:0008270^molecular_function^zinc ion binding`GO:0016567^biological_process^protein ubiquitination	RTAVSSHKSRGRMASTATIDPVMALMGWHGEPLLLRRLKYHVAESALEITAIIVCMYLSDKSLQPKGLFIRLLCLPMAVASLKLFWSLQLTWSYLRMKSADASTMLRRMGCLHTRSHWSCSVAMFTCFSCLLMVWHAIVLLLMFCYDYTPEQVFAVRCLMGSSGLFVVLNWIFWRDFVRHYRETQEDEGLDFVDLYKLQLLCKMYQSKVIRSRKARDVQGDASTPLSCTICLEEFGAAENVSQLPCGHCFHTACINKWVLEDWRCPFRCPLEVPRSMKAQQAWPPQEAARDVDLEAADAAAPDAPPSETAPRDGRV*	comp73290_c0	1.27e-05	18.13	1.271 down	0.0375	4.457	1.047 down	0.457	1.149	1.005 up	0.955	-0.104	0.06434	0.14177	0.10849	0.04362	0.09311	0.11855
comp77825_c0	comp77825_c0_seq1:843-2159(+)	m.156759	sp|Q9FKG6|PUB52_ARATH`Q9FKG6`Q:9-137,H:581-702`41.86%ID`E:1e-18`RecName: Full=U-box domain-containing protein 52; AltName: Full=Plant U-box protein 52; Includes: RecName: Full=E3 ubiquitin ligase; EC=6.3.2.-; Includes: RecName: Full=Serine/threonine-protein kinase; EC=2.7.11.-;`Eukaryota; Viridiplantae; Streptophyta; Embryophyta; Tracheophyta; Spermatophyta; Magnoliophyta; eudicotyledons; core eu…	PF00069.20^Pkinase^Protein kinase domain^5-149^E:3.4e-16`PF07714.12^Pkinase_Tyr^Protein tyrosine kinase^6-156^E:1.4e-08	COG0515^ Serine/threonine protein kinase	GO:0000151^cellular_component^ubiquitin ligase complex`GO:0005524^molecular_function^ATP binding`GO:0004674^molecular_function^protein serine/threonine kinase activity`GO:0004842^molecular_function^ubiquitin-protein ligase activity	MNDQKAQQLSWGRRSSIVAGLLVAVSFLHHHNPQGPCYHRDIKPGNVMLTASFVPKLGDCGLSRFLPQDRPGQSRMTMQLTQGAGPAGTPGFMCKRYVEGGNFNEKSEVYSIGVTILQLITGKTEFDDDFSEMIEEADEEQIARNGDQRLPATGPDEEIMKKLSAMAAASVQRFSKRIRLMPLLRQAREAASSGASEASALRAEVEEMAAELRRLRLQQAAEAERAAAANMTCELCFDEASAEQSGSLTCPNQHFVCADCSPQMVTSFLERVSASDTMLEDHRTRSGLVPCVHANPAFQDPCAAHYTDQALARALPNDVFVGYRAAQDATTENRLWQHFNQRFQEEVLHAQQQLERQQAAHREERASTDFLRRQYPNARMCPQCRCGPVINENCFDLQA…	comp77825_c0	0.000125	12.078	1.284 up	0.0175	-6.143	1.071 up	0.297	-1.622	1.088 up	0.254	-1.808	0.09809	0.06518	0.06899	0.10128	0.06158	0.12005
comp100561_c0	comp100561_c0_seq1:2-436(+)	m.337	sp|Q7XI08|XB34_ORYSJ`Q7XI08`Q:82-141,H:444-510`37.31%ID`E:1e-06`RecName: Full=Probable E3 ubiquitin-protein ligase XBOS34; EC=6.3.2.-; AltName: Full=Ankyrin repeat domain and RING finger-containing protein XBOS34; AltName: Full=XB3 protein homolog 4;`Eukaryota; Viridiplantae; Streptophyta; Embryophyta; Tracheophyta; Spermatophyta; Magnoliophyta; Liliopsida; Poales; Poaceae; BEP clade; Ehrhartoide…	PF13920.1^zf-C3HC4_3^Zinc finger, C3HC4 type (RING finger)^91-137^E:1.6e-12	COG0666^ FOG: Ankyrin repeat	GO:0016874^molecular_function^ligase activity`GO:0046872^molecular_function^metal ion binding`GO:0008270^molecular_function^zinc ion binding`GO:0016567^biological_process^protein ubiquitination	CNPPNKMPESAAMACFHGLRSCLPFKALLAEKLCREGSAEVEGSLRNDDLGDCKTSNCTTCDELRLQVKCLQEQLAEMSLPPVEKDAKINNDCVVCMMQPRRYAFTPCGHRCVCHICAVGVTHMERRCPICRAKVVRILRIVDP*	comp100561_c0	4.2e-06	21.953	1.121 up	0.0569	-3.772	1.421 up	0.00621	-8.461	1.348 up	0.0229	-4.85	0.077	0.04253	0.10254	0.06219	0.11121	0.13876
comp109366_c0	comp109366_c0_seq1:2-1849(+)	m.6605	sp|Q9SCQ2|UPL7_ARATH`Q9SCQ2`Q:94-614,H:603-1141`36.48%ID`E:9e-96`RecName: Full=E3 ubiquitin-protein ligase UPL7; Short=Ubiquitin-protein ligase 7; EC=6.3.2.-;`Eukaryota; Viridiplantae; Streptophyta; Embryophyta; Tracheophyta; Spermatophyta; Magnoliophyta; eudicotyledons; core eudicotyledons; rosids; malvids; Brassicales; Brassicaceae; Camelineae; Arabidopsis.	PF00632.20^HECT^HECT-domain (ubiquitin-transferase)^316-614^E:2e-79	COG5021^ Ubiquitin-protein ligase	GO:0005622^cellular_component^intracellular`GO:0004842^molecular_function^ubiquitin-protein ligase activity`GO:0042787^biological_process^protein ubiquitination involved in ubiquitin-dependent protein catabolic process	LCLRFRPKENLAVPLRGYQRHCLAVVSHKVCPKAVSSLAQLYSVLLSKARAAAKAGSNHQVFQGIANAIAYMEGGDVPKALWRHIESVITDMDPSQLKAEELHLLHLQALLVSQTLGVLSSEELQGATAPLCRHDMPSYVAKVSALASTIAWTSSGSQIREELLETAGRVLAQLYRICDRKWVPVQNWHAPEPILDGFKAAMKELTEHIQLRSPEPRTLPLTAERLLRHVPQAIPFEQRVALLRARVQVAKEAGLSRPVVKLTVRRSHLFEDGLISLMAKDADWRARFQVVFVNSTGRPEQGQDAGGLFKEFWEKLAETAFNPEYGLFRVTEERLLFPNPEAWKYHENVETLLEFLGLVIGKAIFEGIVVEPCFATFFLAKLLGKHNFYYDLQSLDPAL…	comp109366_c0	9.01e-05	12.815	1.143 up	0.402	-1.345	1.521 up	0.0165	-5.602	1.416 up	0.00133	-17.779	0.11506	0.26449	0.1293	0.17312	0.02224	0.05194
comp115062_c0	comp115062_c0_seq1:71-1468(-)	m.10365	sp|Q24306|IAP1_DROME`Q24306`Q:414-463,H:387-436`48%ID`E:1e-09`RecName: Full=Apoptosis 1 inhibitor; EC=6.3.2.-; AltName: Full=E3 ubiquitin-protein ligase th; AltName: Full=Inhibitor of apoptosis 1; Short=dIAP1; AltName: Full=Protein thread;`Eukaryota; Metazoa; Ecdysozoa; Arthropoda; Hexapoda; Insecta; Pterygota; Neoptera; Endopterygota; Diptera; Brachycera; Muscomorpha; Ephydroidea; Drosophilidae;…	PF07647.12^SAM_2^SAM domain (Sterile alpha motif)^16-75^E:4.5e-05`PF00536.25^SAM_1^SAM domain (Sterile alpha motif)^17-72^E:4.1e-07`PF00498.21^FHA^FHA domain^113-173^E:1.9e-09`PF00498.21^FHA^FHA domain^208-274^E:6.5e-08`PF13920.1^zf-C3HC4_3^Zinc finger, C3HC4 type (RING finger)^415-459^E:7.2e-14	NOG243347^ Peptidase M11 gametolysin	GO:0005622^cellular_component^intracellular`GO:0046872^molecular_function^metal ion binding`GO:0019788^molecular_function^NEDD8 ligase activity`GO:0004842^molecular_function^ubiquitin-protein ligase activity`GO:0008270^molecular_function^zinc ion binding`GO:0048800^biological_process^antennal morphogenesis`GO:0007298^biological_process^border follicle cell migration`GO:0008407^biological_process^…	QAVTLDVPAELIKDPRSWTVEDISVWLQWLGIGEHVESFASRGVDGEMLLLSAESNWAELGVLDLAQQRVLDSAVEPLRCFHHGAVETSMALHAIEGPVAGQIFFVGAGVSGGRHNASNGIVLSENYVSRRHFQILRDRVGQYLLHDVGSTTGTFLMIREELALEDQMIIQLGTTEITVHIEGSRCTLVVTEGPDKDISAVVPPVGVFIGREGGNGLCIRDPQISSFHCEVRPSRDGFLLDDKYSTNRTWLRLAPDGQPSKRYLLRIGDLFKVGSTLFHVVEPAAAEPEVLRLDHTHFPGSPESELEEPDFSDPELPGEMVPSTASQLRWEPFLETDARPIMPADEYARRLTESRSRMVEGSARRVAGTGNELQGSQDAMFAERELSSLQQRMRNSRAQ…	comp115062_c0	0.00012	12.178	1.197 down	0.236	1.953	1.183 down	0.0228	4.952	1.197 down	0.0252	4.688	0.08604	0.25199	0.05442	0.08165	0.06603	0.08932
comp12353_c0	comp12353_c0_seq1:3-1724(+)	m.15852	sp|Q8GY23|UPL1_ARATH`Q8GY23`Q:32-573,H:3152-3681`47.37%ID`E:4e-156`RecName: Full=E3 ubiquitin-protein ligase UPL1; Short=Ubiquitin-protein ligase 1; EC=6.3.2.-;`Eukaryota; Viridiplantae; Streptophyta; Embryophyta; Tracheophyta; Spermatophyta; Magnoliophyta; eudicotyledons; core eudicotyledons; rosids; malvids; Brassicales; Brassicaceae; Camelineae; Arabidopsis.	PF00632.20^HECT^HECT-domain (ubiquitin-transferase)^270-572^E:1.3e-95	COG5021^ Ubiquitin-protein ligase	GO:0005622^cellular_component^intracellular`GO:0004842^molecular_function^ubiquitin-protein ligase activity	FLRVVRTLTEVFRAEGSTVAVVKPKAFEEARVEMLWDALDQTLERLHEDSLHDAAASATPAQRLLSGSDAQDMNQASPPKPLLNRLLPLIEAFFVLHGRLPDATTGVTSPASPASPASPKRNETAGGSRSSKARHASPQHVFAEQHEQTAAEKSRFGQFCKKHRRPLNALLKQTPSLLSKSFAPVLQLMPSCLDFDNKRAYFRAQLRSRRLESRYQTIRLRVRRNEIFMDSYHQLRIRSGEEMRAKIQVQFQGEEGIDAGGVAKEWYGALAREIFNPNYALFVQAGGKACTYHPNPMSYVNRDHLQFFHFIGRVVGKAIHDGQNLEAWFTRGFYKHMLGKKVIPADLEAFDPEYFSNLKWMLDHDISDIIELNFSAESDELGQMKVVDLKPDGRTLPVT…	comp12353_c0	7.51e-08	44.712	1.197 up	0.0623	-3.641	1.261 up	0.0405	-4.022	1.329 up	0.00946	-6.658	0.03425	0.1386	0.11888	0.11697	0.11844	0.03496
comp18836_c0	comp18836_c0_seq1:2-661(+)	m.46481	sp|Q20798|HRD1_CAEEL`Q20798`Q:165-213,H:291-338`45.1%ID`E:9e-07`RecName: Full=E3 ubiquitin-protein ligase hrd-1; AltName: Full=Suppressor/enhancer of lin-12; EC=6.3.2.-; Flags: Precursor;`Eukaryota; Metazoa; Ecdysozoa; Nematoda; Chromadorea; Rhabditida; Rhabditoidea; Rhabditidae; Peloderinae; Caenorhabditis.	PF13639.1^zf-RING_2^Ring finger domain^165-207^E:5.8e-12`PF13923.1^zf-C3HC4_2^Zinc finger, C3HC4 type (RING finger)^166-207^E:6.1e-09`PF00097.20^zf-C3HC4^Zinc finger, C3HC4 type (RING finger)^166-207^E:4e-06	COG5243^ HRD ubiquitin ligase complex, ER membrane component	GO:0005789^cellular_component^endoplasmic reticulum membrane`GO:0016021^cellular_component^integral to membrane`GO:0016874^molecular_function^ligase activity`GO:0046872^molecular_function^metal ion binding`GO:0008270^molecular_function^zinc ion binding`GO:0035264^biological_process^multicellular organism growth`GO:0016567^biological_process^protein ubiquitination`GO:0010468^biological_process^reg…	SELIGSAREIRERAGAMACIGCIGAFRRQKQNARVQPEPDAADALFKVVLDCQGDEPFGLILAGASSMRGLVIVSIKSSSAASRWNTTGLNALELGQAVVEVNGVTNAKDMLREFRRVRQVELMINPEPDELQISVFKASLKHQQKSRAIDLLLQEVTAPAPLETCSICHDDMDARRRLEVRLPCGHRFHQRCVKDWFLRRLRCPLCNHDLGQDVCEDL*	comp18836_c0	1.6e-05	17.407	1.220 down	0.074	3.39	1.476 down	0.0112	6.545	1.234 down	0.0554	3.543	0.0166	0.16916	0.14637	0.08977	0.06454	0.15925
comp21446_c0	comp21446_c0_seq1:61-1770(+)	m.55148	sp|Q80V91|DTX3_MOUSE`Q80V91`Q:397-557,H:179-345`37.5%ID`E:7e-24`RecName: Full=Probable E3 ubiquitin-protein ligase DTX3; EC=6.3.2.-; AltName: Full=Protein deltex-3; Short=Deltex3; Short=mDTX3;`Eukaryota; Metazoa; Chordata; Craniata; Vertebrata; Euteleostomi; Mammalia; Eutheria; Euarchontoglires; Glires; Rodentia; Sciurognathi; Muroidea; Muridae; Murinae; Mus; Mus.	PF13923.1^zf-C3HC4_2^Zinc finger, C3HC4 type (RING finger)^390-420^E:2.1e-08`PF13639.1^zf-RING_2^Ring finger domain^392-420^E:3.8e-10`PF00097.20^zf-C3HC4^Zinc finger, C3HC4 type (RING finger)^392-420^E:3.1e-05	NOG84763^ Deltex homolog protein	GO:0005737^cellular_component^cytoplasm`GO:0016874^molecular_function^ligase activity`GO:0046872^molecular_function^metal ion binding`GO:0008270^molecular_function^zinc ion binding`GO:0007219^biological_process^Notch signaling pathway`GO:0016567^biological_process^protein ubiquitination	MLDFQFWSDRSWQSFNQSEQHALNTNFSQTPRPDSVNLGLREVKNFSQVHQGHAEQKNKSTGKLRWVRIKPPYQIDGGVQPHLPPLFHFCYEENGTWFPFNQEHQAELVSYAKSAPPPGQVVFYIRGQEYVLLGMDALVKDANAACMQVNVFTNRTRIVRIQSGPAPVVPAPAFSMGPARHSVRSVSGALGGGSHSSSGYGYNPRSSASASAPSSFSLSSAVFLVETANGRKHLSSHWADEIRRHWRMSPRPDQVPLSDGSLVENFQALECGSAVLRSRDGAQKLEVRLESQIGPGSLNLPNDLESEDQKVDLSSVGKYLSAQEQRRLPDSDKECSICSEDLVAAEKAPVPSWAAARFPSRAQAASVDDDGDVVMEEVHSTSAGSTSVASGPVYQLRCG…	comp21446_c0	4.89e-07	31.949	1.092 up	0.103	-2.949	1.153 up	0.0392	-4.07	1.297 up	0.00887	-6.835	0.03262	0.08044	0.0512	0.08698	0.08166	0.07374
comp22114_c0	comp22114_c0_seq1:35-922(-)	m.57371	sp|Q8LBL5|PRT1_ARATH`Q8LBL5`Q:181-286,H:240-362`27.78%ID`E:8e-09`RecName: Full=E3 ubiquitin-protein ligase PRT1; EC=6.3.2.-; AltName: Full=Proteolysis 1 protein;`Eukaryota; Viridiplantae; Streptophyta; Embryophyta; Tracheophyta; Spermatophyta; Magnoliophyta; eudicotyledons; core eudicotyledons; rosids; malvids; Brassicales; Brassicaceae; Camelineae; Arabidopsis.	.	NOG251630	GO:0005737^cellular_component^cytoplasm`GO:0016874^molecular_function^ligase activity`GO:0046872^molecular_function^metal ion binding`GO:0008270^molecular_function^zinc ion binding`GO:0016567^biological_process^protein ubiquitination	LHVYLRCNAMADIKDIKVPKGDVPEDFCCAASGRPLYYPVVTDQGVAYCYSVLFEMFMSSPMGAPKCVVTGEPITFFPNVCPALHHFMLDVYKKDLKGRKQIEETIMASHGLKVPSIMDAPDEDGDDGFMEEFTCPVSKALAFEPCCLSSGTLVSARSIPPGGFKKDPNRLVACALHGQAPKKSNVLELMIRTKFPSQYKALESKHGSLEPSSQPTCRDFGADEHMHLGLGCDGCGLWPICGVAYEDVDCRSNTGFHLCAACFDLGYHKRVLGGRFNQGHMPKNTMCIMCEGTFA*	comp22114_c0	2.31e-06	24.382	1.098 up	0.0783	-3.31	1.323 up	0.0223	-4.998	1.330 up	0.00163	-14.744	0.06418	0.0505	0.11998	0.10862	0.03201	0.04574
comp22570_c0	comp22570_c0_seq2:75-797(+)	m.58497	sp|Q86Y13|DZIP3_HUMAN`Q86Y13`Q:132-201,H:1119-1188`40%ID`E:9e-09`RecName: Full=E3 ubiquitin-protein ligase DZIP3; EC=6.3.2.-; AltName: Full=DAZ-interacting protein 3; AltName: Full=RNA-binding ubiquitin ligase of 138 kDa; Short=hRUL138;`Eukaryota; Metazoa; Chordata; Craniata; Vertebrata; Euteleostomi; Mammalia; Eutheria; Euarchontoglires; Primates; Haplorrhini; Catarrhini; Hominidae; Homo.	PF13639.1^zf-RING_2^Ring finger domain^160-201^E:2.7e-11`PF13923.1^zf-C3HC4_2^Zinc finger, C3HC4 type (RING finger)^161-200^E:2.4e-06`PF00097.20^zf-C3HC4^Zinc finger, C3HC4 type (RING finger)^161-200^E:2.5e-05	NOG126093^ DAZ interacting protein 3, zinc finger	GO:0005737^cellular_component^cytoplasm`GO:0046872^molecular_function^metal ion binding`GO:0019902^molecular_function^phosphatase binding`GO:0031593^molecular_function^polyubiquitin binding`GO:0003723^molecular_function^RNA binding`GO:0004842^molecular_function^ubiquitin-protein ligase activity`GO:0008270^molecular_function^zinc ion binding`GO:0000209^biological_process^protein polyubiquitination	MTSGHHALILHEWTDFSVKLGGAGVKIIYASFQVIENPKKGLDVARRLNDDLEKKGFVWLTTYGLPDPARGRWKRLLVIYSGENEYRTSSAFWGVSTAAMINLTVKASPALAALTVGSALCDLPMADCLQLPALVPLVSLGAVAYSCYSKGVPLFMADGQCVICLCNLGPAPAEILSCGHAFHYNCIQGWLALGGCCPLCREEPACDTLMHETTNALMMMGLFSHELSTWFTHLAQGAWF*	comp22570_c0	4.21e-06	21.946	1.296 down	0.054	3.851	1.515 down	0.0208	5.138	1.470 down	0.0122	6.073	0.10995	0.1608	0.1133	0.20423	0.08471	0.16229
comp24737_c0	comp24737_c0_seq1:42-1106(-)	m.63309	sp|Q9LT17|BBR_ARATH`Q9LT17`Q:254-348,H:243-333`27.84%ID`E:5e-06`RecName: Full=E3 ubiquitin ligase BIG BROTHER-related; Short=AtBBR; EC=6.3.2.-;`Eukaryota; Viridiplantae; Streptophyta; Embryophyta; Tracheophyta; Spermatophyta; Magnoliophyta; eudicotyledons; core eudicotyledons; rosids; malvids; Brassicales; Brassicaceae; Camelineae; Arabidopsis.	PF13920.1^zf-C3HC4_3^Zinc finger, C3HC4 type (RING finger)^296-349^E:5.7e-08	NOG313539	GO:0046872^molecular_function^metal ion binding`GO:0004842^molecular_function^ubiquitin-protein ligase activity`GO:0008270^molecular_function^zinc ion binding`GO:0051865^biological_process^protein autoubiquitination	MEGRLENLWRPVARQRTAHDLWRHAVFKGIFLPLLAALLLQRLRLLANAGRIDNQGMVEANSSIIVRPGEDAPGNFTARFLGNRPLEASSEPFRVVELQEDKRPWHVLRVLVPLSQEVAAWWNSTEDFMIRVFPCQPPSEGNDSHTECMHLEVKAAKPFHYQGRSVQAIQTEIFLPRGTIVKDCRFAWVQIGASLPEMDATLRALHLTCPVTSDNSERGGVPGLLALVFFAWLLLPWPLLLLPTTIMYTAAQPVAFALALCLANLTRYLRRRKRLWKLSSLGRRKVPVDAAYGEGEPCCICFGAEDEANICLLPCRHSLHASCYRSWICTDSYPSRDLICPICRRKVTGVGKLV*	comp24737_c0	0.000105	12.477	1.113 up	0.27	-1.806	1.327 up	0.02	-5.21	1.284 up	0.0447	-3.828	0.08991	0.14705	0.10443	0.1171	0.08025	0.17105
comp27180_c0	comp27180_c0_seq1:2-805(+)	m.68285	sp|Q9SIZ8|RKP_ARATH`Q9SIZ8`Q:124-256,H:147-277`33.1%ID`E:6e-06`RecName: Full=E3 ubiquitin-protein ligase RKP; Short=AtKPC1; EC=6.3.2.-; AltName: Full=Protein RELATED TO KPC1;`Eukaryota; Viridiplantae; Streptophyta; Embryophyta; Tracheophyta; Spermatophyta; Magnoliophyta; eudicotyledons; core eudicotyledons; rosids; malvids; Brassicales; Brassicaceae; Camelineae; Arabidopsis.	PF00023.25^Ank^Ankyrin repeat^2-19^E:0.012`PF00622.23^SPRY^SPRY domain^123-234^E:8e-13	NOG303191	GO:0016021^cellular_component^integral to membrane`GO:0000151^cellular_component^ubiquitin ligase complex`GO:0046872^molecular_function^metal ion binding`GO:0004842^molecular_function^ubiquitin-protein ligase activity`GO:0034450^molecular_function^ubiquitin-ubiquitin ligase activity`GO:0008270^molecular_function^zinc ion binding`GO:0060154^biological_process^cellular process regulating host cell …	LTPMHIAARYGRLEVMKALQVVGCGMEMALHHALLGNAAHILATVEFLLAIVDVNAGIGGARPLDIAHERHPNSPVLDALVKAGAVAGPRPQLVGLTALKPRAAPPHAFRFFTCGLPDLAQSSGKFYYEIQLLSDFRAAQVGWLTPDFQAGEFDGKGVGDDQNGWAFDGRGCKMWHNFTGCEALAMKEWEVQDVLGFAIDLDAGEIQLRRGLAEQPITMPFQAHRKQMYPAVSIIGLFRMHVAKSSWKLQAPEGFEEWGRGDFAWTV*	comp27180_c0	8.43e-06	19.439	1.148 down	0.245	1.913	1.778 down	0.0213	5.096	1.586 down	0.00207	13.018	0.15424	0.14034	0.13714	0.29588	0.05042	0.08898
comp28501_c0	comp28501_c0_seq1:2-940(+)	m.70148	sp|Q80SY4|MIB1_MOUSE`Q80SY4`Q:107-229,H:453-577`34.13%ID`E:2e-10`RecName: Full=E3 ubiquitin-protein ligase MIB1; EC=6.3.2.-; AltName: Full=DAPK-interacting protein 1; Short=DIP-1; AltName: Full=Mind bomb homolog 1;`Eukaryota; Metazoa; Chordata; Craniata; Vertebrata; Euteleostomi; Mammalia; Eutheria; Euarchontoglires; Glires; Rodentia; Sciurognathi; Muroidea; Muridae; Murinae; Mus; Mus.	PF12796.2^Ank_2^Ankyrin repeats (3 copies)^115-177^E:1.8e-06`PF12796.2^Ank_2^Ankyrin repeats (3 copies)^129-213^E:1.4e-13`PF13857.1^Ank_5^Ankyrin repeats (many copies)^137-192^E:6.2e-10`PF00023.25^Ank^Ankyrin repeat^185-215^E:6e-07`PF13606.1^Ank_3^Ankyrin repeat^185-211^E:0.00039	COG0666^ FOG: Ankyrin repeat	GO:0005813^cellular_component^centrosome`GO:0031410^cellular_component^cytoplasmic vesicle`GO:0031965^cellular_component^nuclear membrane`GO:0005886^cellular_component^plasma membrane`GO:0014069^cellular_component^postsynaptic density`GO:0046872^molecular_function^metal ion binding`GO:0004842^molecular_function^ubiquitin-protein ligase activity`GO:0008270^molecular_function^zinc ion binding`GO:00…	HRLPLAFLIAMLRPWLRHLQRPLAAFPKRWIGVQTPLWRERQQAIARSKALQPPPPFLGGDPGSVASSSSATELLQSAYNAAEEDQEFECSCFVWTLKSRPRSAEIRKAIDSSVDESGRSLLQVLSGKGLVRPMTYLLDMQANVARRDSSGFTALHATAQNDQSEAALLLLSRGRAPTNVRNAMGDTPLHLAIDKNSRAMVKMLMRFGADPSCLDTRPWSDAEAQKLVDWSKKYSERAKQLIGKINTVRYFKALGSELPSHLVAPKLVLTPVGYCPEEDGKVVQLPRGIRYAKKRKGPSAPSGKVNWYAIRG*	comp28501_c0	1.19e-05	18.342	1.056 up	0.515	-1.051	1.392 down	0.0216	5.07	1.474 down	0.00635	7.824	0.10187	0.10989	0.06148	0.17812	0.12671	0.06661
comp300900_c0	comp300900_c0_seq1:1-414(-)	m.72777	sp|Q9VR91|HERC2_DROME`Q9VR91`Q:76-133,H:1931-1988`46.55%ID`E:1e-10`RecName: Full=Probable E3 ubiquitin-protein ligase HERC2; EC=6.3.2.-; AltName: Full=HECT domain and RCC1-like domain-containing protein 2;`Eukaryota; Metazoa; Ecdysozoa; Arthropoda; Hexapoda; Insecta; Pterygota; Neoptera; Endopterygota; Diptera; Brachycera; Muscomorpha; Ephydroidea; Drosophilidae; Drosophila; Sophophora.	PF06701.8^MIB_HERC2^Mib_herc2^76-133^E:1.1e-16	COG5021^ Ubiquitin-protein ligase	GO:0005814^cellular_component^centriole`GO:0005737^cellular_component^cytoplasm`GO:0005634^cellular_component^nucleus`GO:0020037^molecular_function^heme binding`GO:0046872^molecular_function^metal ion binding`GO:0004842^molecular_function^ubiquitin-protein ligase activity`GO:0042787^biological_process^protein ubiquitination involved in ubiquitin-dependent protein catabolic process	KKAILKEGDLAVINGLKDAQQLNGQFCKVKWPKDADRYEVQLVDGTVKAVKVSNLTALPRPGSLVTTSNVEDVKAVQRGPGWMWGEQDGGARCLGHILEFDKETGWATVRWNSGRTNKYRFGFDGKHDLQCADPFKHE	comp300900_c0	0.000137	11.872	1.025 up	0.97	-0.075	1.608 up	0.0394	-4.063	3.739 up	0.00786	-7.157	0.60374	0.77872	0.30467	0.14475	0.44599	0.28958
comp36497_c0	comp36497_c0_seq1:102-995(-)	m.80713	sp|Q08109|HRD1_YEAST`Q08109`Q:167-239,H:342-407`34.25%ID`E:2e-06`RecName: Full=ERAD-associated E3 ubiquitin-protein ligase HRD1; EC=6.3.2.-; AltName: Full=HMG-CoA reductase degradation protein 1;`Eukaryota; Fungi; Dikarya; Ascomycota; Saccharomycotina; Saccharomycetes; Saccharomycetales; Saccharomycetaceae; Saccharomyces.	PF12678.2^zf-rbx1^RING-H2 zinc finger^172-232^E:4.3e-07`PF13639.1^zf-RING_2^Ring finger domain^173-232^E:2.6e-08`PF00097.20^zf-C3HC4^Zinc finger, C3HC4 type (RING finger)^174-231^E:3.6e-06	COG5243^ HRD ubiquitin ligase complex, ER membrane component	GO:0000839^cellular_component^Hrd1p ubiquitin ligase ERAD-L complex`GO:0000838^cellular_component^Hrd1p ubiquitin ligase ERAD-M complex`GO:0016021^cellular_component^integral to membrane`GO:0046872^molecular_function^metal ion binding`GO:0004842^molecular_function^ubiquitin-protein ligase activity`GO:0008270^molecular_function^zinc ion binding`GO:0030433^biological_process^ER-associated protein c…	MGALPSAMNCTLLFSFSAALSAAVISAWLLAVMLPLYLFAIVMLMTSMTTFVGLYIPYRCTRQRVWLVMPTTNLVWSTLFSLVVNGSIIAVDYSFEEEIYDVINLVDHMIRLAVALAGLGMGFSMQIFLVHYMYVQEGAAVRRFRRWLWIKMVGTPAAQLIECEDLAAACPGECAICLEPLVCLPEHLALSPARGSKVSREVGLLRLPCEHTFHGSCADGWMIREVTCPLCRAPIGSLKRCQRICLRRGASRFGEGGETPSTPSVDVGDFFSDFDDDPVMDEHSAQPQTLGRSLEPA*	comp36497_c0	7.79e-06	19.716	1.276 down	0.143	2.539	1.580 down	0.00643	8.339	1.321 down	0.00726	7.379	0.15141	0.23244	0.07438	0.13994	0.02876	0.10527
comp41532_c0	comp41532_c0_seq1:54-1178(-)	m.87279	sp|Q8GYT9|SIS3_ARATH`Q8GYT9`Q:234-309,H:218-284`43.42%ID`E:3e-08`RecName: Full=E3 ubiquitin-protein ligase SIS3; EC=6.3.2.-; AltName: Full=Protein SUGAR INSENSITIVE 3; Flags: Precursor;`Eukaryota; Viridiplantae; Streptophyta; Embryophyta; Tracheophyta; Spermatophyta; Magnoliophyta; eudicotyledons; core eudicotyledons; rosids; malvids; Brassicales; Brassicaceae; Camelineae; Arabidopsis.	PF13639.1^zf-RING_2^Ring finger domain^258-298^E:1.6e-13`PF12678.2^zf-rbx1^RING-H2 zinc finger^258-298^E:1.4e-07`PF13923.1^zf-C3HC4_2^Zinc finger, C3HC4 type (RING finger)^259-300^E:7.3e-08`PF00097.20^zf-C3HC4^Zinc finger, C3HC4 type (RING finger)^259-298^E:2e-05	NOG317826	GO:0016021^cellular_component^integral to membrane`GO:0046872^molecular_function^metal ion binding`GO:0004842^molecular_function^ubiquitin-protein ligase activity`GO:0008270^molecular_function^zinc ion binding`GO:0010182^biological_process^sugar mediated signaling pathway	LKCPQWAPWTQVMRTDAWSPAVQLELGDEVTERTERTERIESPPLVSAPNEASDTRPRNARLVRLFLTCICLAEMLILVPNLLTEIAIQRGLYAPILRAVLAMVRLSPLAWPLLGQLGRLGDSLRDFVEVSLPSIYGPACGGVEPCRGLATALSGWYLISTPMHDAFSPRIDDLQADEELETPSPQAAPFDDHLLLPCAVIMSANVGLFLCDALSLTVTPLLRHPETSSQHVPQQLPRPEVFLAAGPDDINSAKFEPTCVICIADFAPGELLARLPCGHTFHKECVSQWLRQHGKCPLRCAGMVSPAEDSEVQESDYRAESALINDDILSPWLVGAPLNVSSRSLFTDQQTELTLPSSLAVEAVDDEEVSIRPG*	comp41532_c0	0.000201	11.066	1.021 down	0.866	0.299	1.434 down	0.0345	4.259	1.322 down	0.00253	11.643	0.13116	0.16017	0.04335	0.24043	0.05375	0.04356
comp46330_c0	comp46330_c0_seq1:150-779(-)	m.95421	sp|Q9WTV7|RNF12_MOUSE`Q9WTV7`Q:90-172,H:510-591`34.12%ID`E:3e-06`RecName: Full=E3 ubiquitin-protein ligase RLIM; EC=6.3.2.-; AltName: Full=LIM domain-interacting RING finger protein; AltName: Full=RING finger LIM domain-binding protein; Short=R-LIM; AltName: Full=RING finger protein 12;`Eukaryota; Metazoa; Chordata; Craniata; Vertebrata; Euteleostomi; Mammalia; Eutheria; Euarchontoglires; Glires;…	PF13639.1^zf-RING_2^Ring finger domain^127-168^E:2.4e-08`PF13923.1^zf-C3HC4_2^Zinc finger, C3HC4 type (RING finger)^127-167^E:1.3e-07`PF00097.20^zf-C3HC4^Zinc finger, C3HC4 type (RING finger)^127-167^E:0.00014	COG5540^ RING-finger-containing ubiquitin ligase	GO:0005737^cellular_component^cytoplasm`GO:0005634^cellular_component^nucleus`GO:0046872^molecular_function^metal ion binding`GO:0004842^molecular_function^ubiquitin-protein ligase activity`GO:0008270^molecular_function^zinc ion binding`GO:0043433^biological_process^negative regulation of sequence-specific DNA binding transcription factor activity`GO:0000122^biological_process^negative regulation…	MGCCDSKPESSPTASASISNRGHVEIEEHAEQAWCGRKRRSKSQGASRGEHGSRGGSLSEGMTCSLHMPASQIRREIMKLQYREVTPEDYELLCLLDESLPKKNILPDSLVQDLPLVPAGNLSSKCCQVCLLELGDCKVPQLPCGHAFHFECARKWLTSCSGRCPICQVSLLDLHVPAISSSSDPASAVVSSDAQSPESDAPGSPDVTV*	comp46330_c0	7.84e-07	29.43	1.090 down	0.149	2.491	1.232 up	0.0119	-6.377	1.224 up	0.0113	-6.239	0.06813	0.07347	0.08285	0.04599	0.07039	0.06204
comp46963_c0	comp46963_c0_seq2:1144-1797(+)	m.96510	sp|Q5RCV8|RNF13_PONAB`Q5RCV8`Q:152-207,H:225-282`51.72%ID`E:8e-11`RecName: Full=E3 ubiquitin-protein ligase RNF13; EC=6.3.2.-; AltName: Full=RING finger protein 13; Flags: Precursor;`Eukaryota; Metazoa; Chordata; Craniata; Vertebrata; Euteleostomi; Mammalia; Eutheria; Euarchontoglires; Primates; Haplorrhini; Catarrhini; Hominidae; Pongo.	PF12678.2^zf-rbx1^RING-H2 zinc finger^156-207^E:1.5e-07`PF13639.1^zf-RING_2^Ring finger domain^164-207^E:1e-14`PF00097.20^zf-C3HC4^Zinc finger, C3HC4 type (RING finger)^166-206^E:4.7e-06	.	GO:0005789^cellular_component^endoplasmic reticulum membrane`GO:0000139^cellular_component^Golgi membrane`GO:0016021^cellular_component^integral to membrane`GO:0031902^cellular_component^late endosome membrane`GO:0005765^cellular_component^lysosomal membrane`GO:0005637^cellular_component^nuclear inner membrane`GO:0046872^molecular_function^metal ion binding`GO:0004842^molecular_function^ubiquitin…	MVPPTACGPGGPGGPCGPCGCAPLSAQLSHRSRAAAAPAAPAVRRVDRTMTADTSTTDTQNDEDFALALLEQDLQEAEAGAREREARARRRANRRSLEEDELLAMMLAITQVQADEQQLQEALDVSQRPHEVTDSQLEQIQRKSLLESIRAQLPVTRWAKDSQGECALCLDEYSAGDCVTRLTCFHAFHKSCLDPWLDKSPTCPSCKFDLLSEIHGM*	comp46963_c0	7.05e-06	20.056	1.094 down	0.436	1.252	1.455 down	0.00468	9.765	1.621 down	0.00933	6.695	0.16731	0.12472	0.09364	0.05958	0.08758	0.18909
comp61749_c0	comp61749_c0_seq1:307-1572(-)	m.121230	sp|Q20798|HRD1_CAEEL`Q20798`Q:337-400,H:269-333`33.8%ID`E:4e-06`RecName: Full=E3 ubiquitin-protein ligase hrd-1; AltName: Full=Suppressor/enhancer of lin-12; EC=6.3.2.-; Flags: Precursor;`Eukaryota; Metazoa; Ecdysozoa; Nematoda; Chromadorea; Rhabditida; Rhabditoidea; Rhabditidae; Peloderinae; Caenorhabditis.	PF13639.1^zf-RING_2^Ring finger domain^352-400^E:3.9e-10`PF00097.20^zf-C3HC4^Zinc finger, C3HC4 type (RING finger)^353-399^E:0.0037	COG5243^ HRD ubiquitin ligase complex, ER membrane component	GO:0005789^cellular_component^endoplasmic reticulum membrane`GO:0016021^cellular_component^integral to membrane`GO:0016874^molecular_function^ligase activity`GO:0046872^molecular_function^metal ion binding`GO:0008270^molecular_function^zinc ion binding`GO:0035264^biological_process^multicellular organism growth`GO:0016567^biological_process^protein ubiquitination`GO:0010468^biological_process^reg…	FRSHICRAVCHELHRRGIPQLMSLGVGPTAALEAVGGTPSRWLRARQKMKYTAKEEFTTPAEEKQINSLYTDLCSRDDEVREKAAESLASLCKGDRLAKALAKNLTPMLHGLKAGESGPVKLAILGALRSITEKGHAISVATHAYALLPCLKDENVLVQRKVSALYRVLAEEGAAAMVARDVTSIMLCFEVTQANGVSLMAPLEALSAIAGAGEGTAVARVVERLLGGLRDPRPKIRTSTCATLAAIARGGAKELLGSLGLSAEAQSDVLTSGTLFEMLVVVALDDKDDEVRLTAADALRCLPEADPDTCDQTRQRFPQLVERVQTLQKTGSAKGEAIEIISSAMGMTSGEACVICQEPLHLDGGPQTLLCGHIFHRKCCDQWFEWVKKCGRSPSCPLC…	comp61749_c0	3.87e-06	22.278	1.022 down	0.693	0.653	1.275 down	0.00648	8.316	1.121 down	0.0106	6.401	0.09436	0.03258	0.01351	0.08339	0.04064	0.03195
comp63557_c0	comp63557_c0_seq1:284-1801(-)	m.124736	sp|Q4U2R1|HERC2_MOUSE`Q4U2R1`Q:259-487,H:454-735`28.27%ID`E:1e-06`RecName: Full=E3 ubiquitin-protein ligase HERC2; EC=6.3.2.-; AltName: Full=HECT domain and RCC1-like domain-containing protein 2;`Eukaryota; Metazoa; Chordata; Craniata; Vertebrata; Euteleostomi; Mammalia; Eutheria; Euarchontoglires; Glires; Rodentia; Sciurognathi; Muroidea; Muridae; Murinae; Mus; Mus.	.	COG5021^ Ubiquitin-protein ligase	GO:0005814^cellular_component^centriole`GO:0005743^cellular_component^mitochondrial inner membrane`GO:0005634^cellular_component^nucleus`GO:0020037^molecular_function^heme binding`GO:0046872^molecular_function^metal ion binding`GO:0032183^molecular_function^SUMO binding`GO:0004842^molecular_function^ubiquitin-protein ligase activity`GO:0008270^molecular_function^zinc ion binding`GO:0006281^biolog…	MSKMEGYQTLALSEAQNVEQEPALQIHVCLLSSRCITLTLSPGSPVKELQSAAERYFRMGALRVFSANGRLLKQGCLRLQDVGLQDGDTVTAIAEPLKVAAHPWGSMMCAFSISGPVVTWDGKTGKTGTSIAPYLVGVQAVQATSHAFAAICHDGSVVCWGDPEGDCTQVAQKLRNVKEIQRNHAAFAAILTGGTVVCWGRPEDGGDCSSVQQQLANVQQIQSTSSAFAALCGDGSVVCWGNPTNGGDSSAVQDQLKDVRQIQATGFSFAALLADGRVIAWGSEMLGGDVGRVPSRLRNVCQIAASDAAFAAIRQDGTVVTWGAPSNGGDSFKVYDELRNVKHIAANSCAFAAIRADETVVTWGLGLRGGDSGAVRDQLKHVQQICASWCAFAAITSTG…	comp63557_c0	1.2e-05	18.3	1.122 down	0.285	1.742	1.427 down	0.0249	4.802	1.204 down	0.0246	4.728	0.16337	0.09901	0.06202	0.20466	0.08441	0.07622
comp66212_c0	comp66212_c0_seq2:170-1396(-)	m.129771	sp|Q9H992|MARH7_HUMAN`Q9H992`Q:171-232,H:552-608`40.32%ID`E:2e-09`RecName: Full=E3 ubiquitin-protein ligase MARCH7; EC=6.3.2.-; AltName: Full=Axotrophin; AltName: Full=Membrane-associated RING finger protein 7; AltName: Full=Membrane-associated RING-CH protein VII; Short=MARCH-VII; AltName: Full=RING finger protein 177;`Eukaryota; Metazoa; Chordata; Craniata; Vertebrata; Euteleostomi; Mammalia; E…	PF12906.2^RINGv^RING-variant domain^171-231^E:2.1e-13`PF00498.21^FHA^FHA domain^289-344^E:5.9e-10	NOG124954	GO:0016874^molecular_function^ligase activity`GO:0046872^molecular_function^metal ion binding`GO:0008270^molecular_function^zinc ion binding`GO:0016567^biological_process^protein ubiquitination	MSAQAPGPSGAGVTSAVKVTSKTWARDSHDLFDFEASQLTTQNFTVNKSTICIRNQGEVQMTNEREVNPTHGDPLLRLVQRDGTFWVDKAQPSSSSKKLWLVVRDLVSSSHRLQEGDVIKLGRFKFRVRQLVASSCGGLQPELRLDDSGVICCAVEPSSTSEGQQISKLTCRICLLEGPGEDDPLIAPCQCKGSIEYVHLGCLRHWIRGRLNLSDRPLGSYFYRPLTCELCKSIYPTYIHTNSGQERSPLLEVPWTHPPFIVLENMVRDSQQHTTRGLHVISLAEKELKLGRGHESDVRIADVSISRTHATIRFSKGQFLLQDNSSKFGTLVAMKKPRVLEPGVNISIQMGRTVLTLRAEQDPNQSTAANSLNQLPVGGSAQDERAIRLSLLTRGNSEG…	comp66212_c0	1.94e-06	25.152	1.088 down	0.142	2.548	1.263 up	0.0249	-4.803	1.160 up	0.0269	-4.582	0.08351	0.04848	0.11255	0.08372	0.04018	0.08458
comp66667_c0	comp66667_c0_seq1:23-2170(-)	m.130744	sp|Q8C863|ITCH_MOUSE`Q8C863`Q:358-712,H:510-861`28.88%ID`E:1e-26`RecName: Full=E3 ubiquitin-protein ligase Itchy; EC=6.3.2.-;`Eukaryota; Metazoa; Chordata; Craniata; Vertebrata; Euteleostomi; Mammalia; Eutheria; Euarchontoglires; Glires; Rodentia; Sciurognathi; Muroidea; Muridae; Murinae; Mus; Mus.	PF09409.5^PUB^PUB domain^25-87^E:8.3e-09`PF00632.20^HECT^HECT-domain (ubiquitin-transferase)^418-714^E:2.3e-40	COG5021^ Ubiquitin-protein ligase	GO:0005938^cellular_component^cell cortex`GO:0031410^cellular_component^cytoplasmic vesicle`GO:0005829^cellular_component^cytosol`GO:0016020^cellular_component^membrane`GO:0005634^cellular_component^nucleus`GO:0005886^cellular_component^plasma membrane`GO:0000151^cellular_component^ubiquitin ligase complex`GO:0043021^molecular_function^ribonucleoprotein complex binding`GO:0004842^molecular_functi…	PAVPVSDSFAAECQEVMEQIWNLASLKALLSLVGNVLEHPGEAKYLGPIKKSNARIHSSVVQVAGAARVLRLAGFTEDAESFFLVEPHAARLLQVHLALQGQLTAVTASAAANGYGEASTVASKSKFDQNLLREIQAEAHHQAALRGAPAAPAVTAAPAPASASAVLRLRLRIPLGGSLEMKVPSVTRVTAFQAEVRQLTGVPCHHQRLRFGFPASRVLRPNDATDTLQDAGLQDGELLILEDLHDLFLGNLESGQFTMEEMLDKLPPEAPEGEEFNTMTLFLNVLSAFEIETYEMDYWQGVRCRLRKALKEDSTGELESLSSGLQKIQLLFRQHDTRQRMHLLLTSLPLRRKSHTTKMTILRARFLQDVMDLVLDMERRHMLSRLQVIYTGEKGVDAG…	comp66667_c0	0.000212	10.959	1.035 up	0.777	-0.481	1.309 up	0.0161	-5.654	1.418 up	0.0136	-5.837	0.06992	0.19742	0.09379	0.10084	0.11842	0.1257
comp71559_c0	comp71559_c0_seq1:138-2828(-)	m.141464	sp|O14326|PUB3_SCHPO`O14326`Q:536-893,H:437-783`28.46%ID`E:4e-27`RecName: Full=E3 ubiquitin-protein ligase pub3; EC=6.3.2.-;`Eukaryota; Fungi; Dikarya; Ascomycota; Taphrinomycotina; Schizosaccharomycetes; Schizosaccharomycetales; Schizosaccharomycetaceae; Schizosaccharomyces.	PF02825.15^WWE^WWE domain^16-83^E:6.7e-06`PF09409.5^PUB^PUB domain^115-187^E:3.7e-09`PF00632.20^HECT^HECT-domain (ubiquitin-transferase)^624-894^E:5.2e-38	COG5021^ Ubiquitin-protein ligase	GO:0005622^cellular_component^intracellular`GO:0005543^molecular_function^phospholipid binding`GO:0004842^molecular_function^ubiquitin-protein ligase activity`GO:0006511^biological_process^ubiquitin-dependent protein catabolic process	FANLAPHWEALMAELARWQWDDAGTWREFAEQLQAQMEAAYQRRERSIELEIPPFGTFRMDLQQLTQTTVRGRNPGYEREIRRQVRKIELGYFLLGYEGEICSSDSLVDRLEDIEVLQKLERVLRRISEEPEDFSFRSLNLVDDEYRDNLGSNDDAQQFLEELGFELIEEGPECFLVFMQEQVEGIRAAQKDVEARLKKLGVKSLDPVESNAVESNAVESNEVVESNDVSNEPKATPNGHGHGGPMQQVASPLTTSQGSGDAPATCEISLVLPSGETRKMNLPGEATLEDLLMEVKAMIPELRLPCLKSGEEQEQWPRLEATTGTKHKKKGQKAHGRGKGGKGLSKGVPESKTESTTPESADPVMHQAPMLEMSLAAEPDLRLWRACPRHVIARDVNGK…	comp71559_c0	2.89e-06	23.442	1.162 up	0.0508	-3.942	1.522 up	0.0212	-5.1	1.451 up	0.0031	-10.472	0.10881	0.01872	0.15465	0.18056	0.06221	0.08164
comp72847_c0	comp72847_c0_seq2:209-1354(-)	m.144510	sp|Q9LVW9|ARI4_ARATH`Q9LVW9`Q:320-353,H:273-306`61.76%ID`E:3e-07`RecName: Full=Putative E3 ubiquitin-protein ligase ARI4; EC=6.3.2.-; AltName: Full=ARIADNE-like protein ARI4; AltName: Full=Protein ariadne homolog 4;`Eukaryota; Viridiplantae; Streptophyta; Embryophyta; Tracheophyta; Spermatophyta; Magnoliophyta; eudicotyledons; core eudicotyledons; rosids; malvids; Brassicales; Brassicaceae; Camel…	PF01485.16^IBR^IBR domain^93-154^E:1.2e-08`PF01485.16^IBR^IBR domain^314-356^E:6.2e-10	NOG313429	GO:0016874^molecular_function^ligase activity`GO:0046872^molecular_function^metal ion binding`GO:0008270^molecular_function^zinc ion binding`GO:0016567^biological_process^protein ubiquitination	LVYFAMDDRDVKRRKVTRECIICREDKGFRAFPGRITEACQHVQDICRSCMKQTIKTEIQSKGQSAAIRCPNCAAELSLADVARESSTADAEQLDTFLLQKALSQEPNFVWCAHGCGIGQLVDDLSCNSFMTCQSCGRRTCNHHRTIWHDELSCAEHDRNLQSKQEWQPSFKLDNCTLRSSSRGILYRKSASMQDTINACVLWGTTVRGWPFNDRWIAVGEFFLPTHLRNVRVIQPLVETYQVDNSVLRSSSSGVIYRSSPELGAIRAGSPVARFGSFVEGRILSKKWLKAEGGYLPLRIRGAPILELQAGLKKLMNEKNIKQCPSCRQGIEKRRGCDHMTCKCGAQFCYICGADYLGPSGIFAVGNHVHAESCRHYRPFP*	comp72847_c0	4.54e-06	21.653	1.526 up	0.0897	-3.123	1.991 up	0.00736	-7.829	2.042 up	0.00469	-8.787	0.26286	0.28914	0.19719	0.16002	0.0804	0.22037
comp75712_c0	comp75712_c0_seq1:81-1871(-)	m.151418	sp|Q15034|HERC3_HUMAN`Q15034`Q:52-222,H:89-256`32.2%ID`E:1e-13`RecName: Full=Probable E3 ubiquitin-protein ligase HERC3; EC=6.3.2.-; AltName: Full=HECT domain and RCC1-like domain-containing protein 3;`Eukaryota; Metazoa; Chordata; Craniata; Vertebrata; Euteleostomi; Mammalia; Eutheria; Euarchontoglires; Primates; Haplorrhini; Catarrhini; Hominidae; Homo.	PF13540.1^RCC1_2^Regulator of chromosome condensation (RCC1) repeat^107-134^E:1.6e-06`PF00415.13^RCC1^Regulator of chromosome condensation (RCC1) repeat^122-169^E:1.5e-07	COG5021^ Ubiquitin-protein ligase	GO:0005737^cellular_component^cytoplasm`GO:0016023^cellular_component^cytoplasmic membrane-bounded vesicle`GO:0005634^cellular_component^nucleus`GO:0004842^molecular_function^ubiquitin-protein ligase activity`GO:0042787^biological_process^protein ubiquitination involved in ubiquitin-dependent protein catabolic process	SVVVHPSTCQHRPFSVMAQAQNNFFLWGAWRGKGRITKPFVTKKWPGTFKKVVFGESCVIGLTETGKVVSWGKDSKTGCLGLGDDSGTPVTNSDSPQEVPKLKDVMDIQMGLEHVVVLTSGGEVYVWGSGAKGQLGTGRLDTLYAPLKVEALTNEQIVQILVVRNSTFALSSNGTVFAWGDNQDSILGLEDGKAVEEWPTKLTLLQETRVRKLEVFDGKTIVAHIRGAESETNFGRYETVPEDGGQGEKEEIDIFKGIDEMREVMTKTQEWWNHLLNIKHGEPCELPEDVDVQAMQVESSAKPTSPDDSEVEVERLHRAERHLDALVHAARRELRELQKSHGSRKNSRFILCMFIDECRLRREKVKRTIAARRLKDAKARSDKISAYSVKDFSSKAEES…	comp75712_c0	5.37e-06	21.028	1.150 up	0.0887	-3.137	1.075 up	0.0453	-3.849	1.131 up	0.00402	-9.336	0.05971	0.11406	0.03712	0.03992	0.03006	0.02346
comp76728_c0	comp76728_c0_seq3:3-581(+)	m.153868	sp|Q9LT17|BBR_ARATH`Q9LT17`Q:104-192,H:237-333`37.76%ID`E:1e-11`RecName: Full=E3 ubiquitin ligase BIG BROTHER-related; Short=AtBBR; EC=6.3.2.-;`Eukaryota; Viridiplantae; Streptophyta; Embryophyta; Tracheophyta; Spermatophyta; Magnoliophyta; eudicotyledons; core eudicotyledons; rosids; malvids; Brassicales; Brassicaceae; Camelineae; Arabidopsis.	PF12678.2^zf-rbx1^RING-H2 zinc finger^141-187^E:6.6e-12`PF12861.2^zf-Apc11^Anaphase-promoting complex subunit 11 RING-H2 finger^141-189^E:1.3e-06`PF13639.1^zf-RING_2^Ring finger domain^145-187^E:3.8e-13`PF13923.1^zf-C3HC4_2^Zinc finger, C3HC4 type (RING finger)^146-187^E:1.2e-08`PF00097.20^zf-C3HC4^Zinc finger, C3HC4 type (RING finger)^146-187^E:3.4e-08	NOG313539	GO:0046872^molecular_function^metal ion binding`GO:0004842^molecular_function^ubiquitin-protein ligase activity`GO:0008270^molecular_function^zinc ion binding`GO:0051865^biological_process^protein autoubiquitination	HGRRRREARDASHTSPASSSARSHRDRRRHRRYRRPRRARRVSSAQRSERAGPSARRRSRRSNSWRPRFASTSPSFAAHAALDPTLRLPCGLTSVEVLDLLSREITPDDYELLLRLDKAVGQPVASTETVEALPSVAPEEFKGQNCSICLAPFEDDSEVAAMQCKHQFHRSCISRWLSECRKTCPLCGKDAS*	comp76728_c0	2.03e-06	24.947	1.162 up	0.0705	-3.457	1.256 up	0.0224	-4.983	1.272 up	0.0174	-5.342	0.08694	0.09037	0.08094	0.10467	0.08394	0.09944
comp81624_c0	comp81624_c0_seq1:154-1083(-)	m.165977	sp|Q8GYT9|SIS3_ARATH`Q8GYT9`Q:27-286,H:6-279`29.27%ID`E:1e-16`RecName: Full=E3 ubiquitin-protein ligase SIS3; EC=6.3.2.-; AltName: Full=Protein SUGAR INSENSITIVE 3; Flags: Precursor;`Eukaryota; Viridiplantae; Streptophyta; Embryophyta; Tracheophyta; Spermatophyta; Magnoliophyta; eudicotyledons; core eudicotyledons; rosids; malvids; Brassicales; Brassicaceae; Camelineae; Arabidopsis.	PF12678.2^zf-rbx1^RING-H2 zinc finger^234-283^E:2.7e-09`PF13639.1^zf-RING_2^Ring finger domain^240-283^E:3.3e-15`PF00097.20^zf-C3HC4^Zinc finger, C3HC4 type (RING finger)^241-282^E:1e-07`PF13923.1^zf-C3HC4_2^Zinc finger, C3HC4 type (RING finger)^241-282^E:1.3e-07`PF13445.1^zf-RING_UBOX^RING-type zinc-finger^241-280^E:0.0001	NOG317826	GO:0016021^cellular_component^integral to membrane`GO:0046872^molecular_function^metal ion binding`GO:0004842^molecular_function^ubiquitin-protein ligase activity`GO:0008270^molecular_function^zinc ion binding`GO:0010182^biological_process^sugar mediated signaling pathway	ACVLYKPNPQLYCVAVCLYCRGCKMMVDSKVSWNDGVLVVSLLYMCIDIQYEWDGFASCRRPIHKWLLLSYSLVVMSRLVHVAGALMSQNDSEFMLNLRQKSTVVRLLLSMMWLVILPAFTVWSMVGTAWVWEVMNHTPQCLPGGAHFWFLIVWQALSYLWIFVHCGLGIVAWYLERRLRRAEGDLRQLEDQDLLSRWGQVSRLQSYTSVPGLREEDGGLKASEIADLPGLLVVDCPMEDCPICLTELQPGENARKLSGCGHTFHRSCIDLWLFRRADCPLCKTEVKSCYGSPRLRRRALPAEEPSWNV*	comp81624_c0	6.46e-06	20.363	1.017 down	0.79	0.454	1.120 down	0.0293	4.52	1.143 down	0.0501	3.675	0.06466	0.09066	0.05649	0.04575	0.0729	0.0759
comp86109_c0	comp86109_c0_seq1:109-1368(+)	m.168975	sp|E7FAM5|LIN41_DANRE`E7FAM5`Q:265-418,H:555-732`25.41%ID`E:9e-07`RecName: Full=E3 ubiquitin-protein ligase TRIM71; EC=6.3.2.-; AltName: Full=Protein lin-41 homolog; AltName: Full=Tripartite motif-containing protein 71;`Eukaryota; Metazoa; Chordata; Craniata; Vertebrata; Euteleostomi; Actinopterygii; Neopterygii; Teleostei; Ostariophysi; Cypriniformes; Cyprinidae; Danio.	PF01436.16^NHL^NHL repeat^342-369^E:0.00046	.	GO:0000932^cellular_component^cytoplasmic mRNA processing body`GO:0046872^molecular_function^metal ion binding`GO:0035198^molecular_function^miRNA binding`GO:0004842^molecular_function^ubiquitin-protein ligase activity`GO:0008270^molecular_function^zinc ion binding`GO:0010172^biological_process^embryonic body morphogenesis`GO:0008543^biological_process^fibroblast growth factor receptor signaling …	MTQVSEKADLDMLPPGLAAASGYVAGFLSELPETEERKLRISVQRMSGEEDILEVPEDATVQVLREAIERSTSMNFGRSAYRLIHSSVCLNNPHAKLQDLEIKDLSIVTIMKERSRDYTRVEDAKVMKCQQYPNGLVFYQGRLLVAHYFGELQVYDSDFNLLHTSKLPSTGSPAQICIAGDGCLVIAHRDSCVAVLEPKKDGESDESMEDAEGALQWQPNFSLKSTIKCAPQGVAVSGDLVFVTTRSGYLSTFRLSDGQRVDHRKGGSEWDLLNPQGLCVIEDKLLAVADRGADRVLILEIESMKCIGQLPPYEVWPGPGTRAARLKKRALEPEMPETEMLLKYPNDVALDAAGNLLVMDTKNERVAVFRQDGSFVASVMKGTFKAYGSTFSYVACNHE…	comp86109_c0	3.94e-06	22.208	1.068 down	0.28	1.765	1.431 down	0.0163	5.634	1.406 down	0.00558	8.209	0.07769	0.07622	0.01577	0.18307	0.0852	0.08418
comp922_c0	comp922_c0_seq1:52-453(-)	m.173552	sp|Q6NRV8|R111B_XENLA`Q6NRV8`Q:56-102,H:907-954`47.92%ID`E:4e-07`RecName: Full=E3 ubiquitin-protein ligase arkadia-B; EC=6.3.2.-; AltName: Full=RING finger protein 111-B;`Eukaryota; Metazoa; Chordata; Craniata; Vertebrata; Euteleostomi; Amphibia; Batrachia; Anura; Pipoidea; Pipidae; Xenopodinae; Xenopus; Xenopus.	PF13639.1^zf-RING_2^Ring finger domain^56-95^E:9.7e-12`PF13923.1^zf-C3HC4_2^Zinc finger, C3HC4 type (RING finger)^56-97^E:2.6e-07`PF13445.1^zf-RING_UBOX^RING-type zinc-finger^56-91^E:9.3e-06`PF00097.20^zf-C3HC4^Zinc finger, C3HC4 type (RING finger)^56-94^E:1.3e-05	.	GO:0005737^cellular_component^cytoplasm`GO:0005634^cellular_component^nucleus`GO:0016874^molecular_function^ligase activity`GO:0046872^molecular_function^metal ion binding`GO:0008270^molecular_function^zinc ion binding`GO:0016567^biological_process^protein ubiquitination	LTLWTTVALAILSTSVGLALARLTRSVPGGTSPALAPSKASVASNTSPSPASGRCCPICLEGIEEGEGECRLPCGHLFHEACLKRWFQVSSVCPYRCDEDREDDEDRSDASCFALSAERCRAARAAYRRCLGW*	comp922_c0	0.000777	8.539	1.245 up	0.235	-1.958	1.798 up	0.0499	-3.716	1.426 up	0.021	-5.01	0.243	0.21393	0.34462	0.29796	0.10867	0.17326
comp94671_c0	comp94671_c0_seq1:136-1341(+)	m.175302	sp|Q8LPN7|RNG1L_ARATH`Q8LPN7`Q:114-195,H:189-269`48.78%ID`E:5e-18`RecName: Full=E3 ubiquitin-protein ligase RING1-like; EC=6.3.2.-; AltName: Full=RING finger protein 1;`Eukaryota; Viridiplantae; Streptophyta; Embryophyta; Tracheophyta; Spermatophyta; Magnoliophyta; eudicotyledons; core eudicotyledons; rosids; malvids; Brassicales; Brassicaceae; Camelineae; Arabidopsis.	PF12678.2^zf-rbx1^RING-H2 zinc finger^138-183^E:1.6e-07`PF13920.1^zf-C3HC4_3^Zinc finger, C3HC4 type (RING finger)^139-184^E:2.5e-07`PF13639.1^zf-RING_2^Ring finger domain^141-183^E:5.7e-14`PF00097.20^zf-C3HC4^Zinc finger, C3HC4 type (RING finger)^142-182^E:5.7e-09`PF13923.1^zf-C3HC4_2^Zinc finger, C3HC4 type (RING finger)^142-182^E:3.5e-08	NOG235630	GO:0016874^molecular_function^ligase activity`GO:0046872^molecular_function^metal ion binding`GO:0008270^molecular_function^zinc ion binding`GO:0016567^biological_process^protein ubiquitination	MDPGLLGALGALLSGANREGDGGPGGGPGMGSIAILTVPGRGIVGTAITPNGQDGAFPLPIGLLQNLGGEVSRLPLSREEDAAAALGGIMTMMMEQMTRVAMQRSMEEQAPKIPPASERVRDALPRVVVTKEDLLDSTNSKCSVCLEDFQPGSRATRMLCGHLFCTMCIREWLREANSCPVCRYELATDNEEFESGRRSRMAGRQIRLKRAELRLLRISELRRLMDALGISGEGCLEKAELLRHLEVAPDIVVEEENTGATIYEKEELLTLDMPLLRNLLERHKVPYSIDDDVSEEEERSVALKSFAEFGWMKGSKERPSAAKDHELQSEKLSARENVKSTDSEDPGSSQNAEKEVVKPNSEQKEEAKEEKEKEEKAEKEKEEKEEKEEKEEKEEKEEK…	comp94671_c0	5.46e-07	31.316	1.133 down	0.103	2.943	1.218 down	0.0129	6.18	1.278 down	0.00266	11.301	0.10031	0.07024	0.05832	0.07131	0.04761	0.04075
comp97502_c0	comp97502_c0_seq1:95-1705(-)	m.177270	sp|O60103|DOA10_SCHPO`O60103`Q:44-96,H:8-56`45.28%ID`E:8e-07`RecName: Full=ERAD-associated E3 ubiquitin-protein ligase doa10; EC=6.3.2.-;`Eukaryota; Fungi; Dikarya; Ascomycota; Taphrinomycotina; Schizosaccharomycetes; Schizosaccharomycetales; Schizosaccharomycetaceae; Schizosaccharomyces.	PF12906.2^RINGv^RING-variant domain^44-94^E:1.7e-12	COG5183^ Protein involved in mRNA turnover and stability	GO:0030176^cellular_component^integral to endoplasmic reticulum membrane`GO:0046872^molecular_function^metal ion binding`GO:0004842^molecular_function^ubiquitin-protein ligase activity`GO:0008270^molecular_function^zinc ion binding`GO:0030433^biological_process^ER-associated protein catabolic process	AEIECKVMSGIRRCRLVRLTSSSQAVWPFRNSEKEHFEVIKSACRICHSLEDSRDDPLVAPCRCDGSLRYVHNTCQQAWLSHRRGPVDFNCELCRSGLACRLTMATRFQVLFVLLASVLLWSAQLGSTWQGMQLAGKLLLAGWRNVGRVSHLFSSPQSQAPAFLNFCQTFTQCAQQRTVVAIVTLMVALNFFRSHRPVLLGEELMIKVCTVKIGGCVLVFLHEIIWVFPAVKKMAPLYAWSALGHTLLMDTLILAFLRVPREERCGRQAFCRVLQAAVSLTGDFLPFAAVFFLWLASIGMVVAASLVPCMALLLHEAVKDLRRRRLQHGTVQMAMFIVCLAIRITCTFAANVAKGDGDGLAQWLERGSVALWLSLEMATLIDFSVVRNSVSCARDGTSQ…	comp97502_c0	2.13e-06	24.734	1.058 up	0.203	-2.131	1.233 up	0.00464	-9.82	1.278 up	0.0132	-5.912	0.06488	0.04064	0.02747	0.05526	0.03793	0.11362
comp101589_c0	comp101589_c0_seq1:1-1272(+)	m.1026	sp|Q8NA82|MARHA_HUMAN`Q8NA82`Q:188-250,H:659-715`41.27%ID`E:1e-08`RecName: Full=Probable E3 ubiquitin-protein ligase MARCH10; EC=6.3.2.-; AltName: Full=Membrane-associated RING finger protein 10; AltName: Full=Membrane-associated RING-CH protein X; Short=MARCH-X; AltName: Full=RING finger protein 190;`Eukaryota; Metazoa; Chordata; Craniata; Vertebrata; Euteleostomi; Mammalia; Eutheria; Euarchonto…	PF12906.2^RINGv^RING-variant domain^188-249^E:5.4e-13`PF00498.21^FHA^FHA domain^305-363^E:9.1e-11	NOG246774^ Peptidase S1 and S6 chymotrypsin/Hap	GO:0016874^molecular_function^ligase activity`GO:0046872^molecular_function^metal ion binding`GO:0008270^molecular_function^zinc ion binding`GO:0016567^biological_process^protein ubiquitination	GPPFIVQNNHHPALTYGCARSPPGAMDQFDQGQMAHLPLAVQVISSTWARDSHDLFDFEAHHLHTKTFTVLQSMVCVRNDTEVMMMRENSSMPMGSDPLLRIIQKDGYFWVDKASPSTSSKKLWRVVRDSSAGHHLTEGDIIKLGRFKFKVRQLGTSPLAQPELRLDDANGACCPASLDHEALAATLCRICLLEGSTEEDPLISPCMCKGSIEFVHLGCLRYWIRGRLNLTDGATGGSYFYRPLACELCKAIYPTYVTTGSERMPLVEVPKTTPPFIVLENLVRDSQQHASRGLHVISLAEKVLKLGRGHESDVRIADVSISRCHAMIRFNQGNFVLEDNDSKFGTLVAMKKPRLLESNSTVSIQMGRTVLKIQVQPDHGYGCAQLLPAPRTEDRAIRL…	comp101589_c0	0.000523	9.231	1.020 up	0.642	-0.761	1.154 up	0.0288	-4.553	1.033 down	0.519	1.004	0.06436	0.04147	0.06438	0.06403	0.06326	0.07175
comp108989_c0	comp108989_c0_seq1:38-1273(-)	m.6296	sp|Q8RWB8|UPL6_ARATH`Q8RWB8`Q:13-411,H:630-1029`40.39%ID`E:4e-93`RecName: Full=E3 ubiquitin-protein ligase UPL6; Short=Ubiquitin-protein ligase 6; EC=6.3.2.-;`Eukaryota; Viridiplantae; Streptophyta; Embryophyta; Tracheophyta; Spermatophyta; Magnoliophyta; eudicotyledons; core eudicotyledons; rosids; malvids; Brassicales; Brassicaceae; Camelineae; Arabidopsis.	PF00632.20^HECT^HECT-domain (ubiquitin-transferase)^110-411^E:2.5e-93	COG5021^ Ubiquitin-protein ligase	GO:0005622^cellular_component^intracellular`GO:0004842^molecular_function^ubiquitin-protein ligase activity`GO:0042787^biological_process^protein ubiquitination involved in ubiquitin-dependent protein catabolic process	SSQASAEKALQAVLSEMPHVLPFEDRVSILHNAILADQEQRRAFRGPWGLSALDKRQIRRNFLVEDGIAAFEGLDENALRDTFRVEFIAPDGSVESGVDGGGLFKEFMIHICREMFDPEFGLFTATSDHALYPSPSSLTQVSHAADLYIFLGKVVGKAIYEMFLLEPQFSRVFLNRLLGRINEVDDIASLDRELHRNMLQIKECSDVEALGITFSISVTEKGVNKDLDLIPNGSNTPVTRENLTRYLHLMANYRTNIQFQRQTSAFLSGLQKVIPVTWLKMFDPYELNTLISGSTAGGFDVRDLRENTVLSGGYQDDSPCIQWLWQLLQEDLEPEDLGRFLMFTTSCSRAPLLGFKNLNPKFCVHRVPDHDRLPTSATCANLLKLPDYVNYHTLKAKVL…	comp108989_c0	1.74e-05	17.141	1.181 down	0.0976	3.01	1.239 down	0.0156	5.737	1.100 down	0.265	1.76	0.03778	0.15539	0.07931	0.07301	0.11013	0.11167
comp110767_c0	comp110767_c0_seq1:203-763(-)	m.7585	sp|Q5M807|RNF5_RAT`Q5M807`Q:13-149,H:23-133`39.42%ID`E:9e-24`RecName: Full=E3 ubiquitin-protein ligase RNF5; EC=6.3.2.-; AltName: Full=RING finger protein 5;`Eukaryota; Metazoa; Chordata; Craniata; Vertebrata; Euteleostomi; Mammalia; Eutheria; Euarchontoglires; Glires; Rodentia; Sciurognathi; Muroidea; Muridae; Murinae; Rattus.	PF13920.1^zf-C3HC4_3^Zinc finger, C3HC4 type (RING finger)^15-82^E:5.8e-09`PF13639.1^zf-RING_2^Ring finger domain^16-78^E:5.3e-11`PF13923.1^zf-C3HC4_2^Zinc finger, C3HC4 type (RING finger)^17-77^E:5.2e-10`PF13445.1^zf-RING_UBOX^RING-type zinc-finger^17-46^E:1.2e-08`PF00097.20^zf-C3HC4^Zinc finger, C3HC4 type (RING finger)^17-77^E:9.6e-09	NOG300581	GO:0005789^cellular_component^endoplasmic reticulum membrane`GO:0016021^cellular_component^integral to membrane`GO:0031966^cellular_component^mitochondrial membrane`GO:0046872^molecular_function^metal ion binding`GO:0004842^molecular_function^ubiquitin-protein ligase activity`GO:0008270^molecular_function^zinc ion binding`GO:0071712^biological_process^ER-associated misfolded protein catabolic pro…	QHFGQVLFFRPMASFECNICLEQASEPVVTRCGHLFCWACLHQWLNATTAGEEAHRASQMSPSSSSRGKTTSACPICKASVTIQNVIPVYTRSNQSDPRNSYPNLPSRPPGERPEPEPASVLALQAFQNGGIPESYGYTSGQGYFPVIFGLNWQGASLLEAPSTSKTLSYALLGLSFLYFLILFML*	comp110767_c0	0.000331	10.076	1.265 up	0.139	-2.575	1.552 up	0.0132	-6.119	none	1	-0.004	0.16193	0.20777	0.05273	0.20045	0.14766	0.18397
comp111287_c0	comp111287_c0_seq1:2-640(+)	m.7943	sp|Q9R1W3|RN103_MOUSE`Q9R1W3`Q:161-206,H:619-661`43.48%ID`E:9e-07`RecName: Full=E3 ubiquitin-protein ligase RNF103; EC=6.3.2.-; AltName: Full=KF-1; Short=mKF-1; AltName: Full=RING finger protein 103; AltName: Full=Zinc finger protein 103; Short=Zfp-103;`Eukaryota; Metazoa; Chordata; Craniata; Vertebrata; Euteleostomi; Mammalia; Eutheria; Euarchontoglires; Glires; Rodentia; Sciurognathi; Muroidea;…	PF13639.1^zf-RING_2^Ring finger domain^160-206^E:3.9e-12`PF00097.20^zf-C3HC4^Zinc finger, C3HC4 type (RING finger)^161-205^E:0.00034	COG5540^ RING-finger-containing ubiquitin ligase	GO:0005783^cellular_component^endoplasmic reticulum`GO:0005789^cellular_component^endoplasmic reticulum membrane`GO:0016021^cellular_component^integral to membrane`GO:0046872^molecular_function^metal ion binding`GO:0004842^molecular_function^ubiquitin-protein ligase activity`GO:0008270^molecular_function^zinc ion binding`GO:0030433^biological_process^ER-associated protein catabolic process	RLRPLQVSLFSPSSVPMEPMEDSFLSPPGKLKPLRWITCSLISVGLLLPLLVAVPEVKPIRKEIIGLSCVMLFVGTLARMRLERCRMELLQTSSKKREVKRRLWASVLFEELETSALEFRCMHIQVMPEGVEVGGKTAHVDVVEKASVLESGLSSATQKTCLCCLEDFQPSSQVAVLPCGHIFDEDCILAWSAAKRKASRTCPTCRSNFTVL*	comp111287_c0	6.45e-05	13.608	1.254 down	0.0713	3.441	1.220 down	0.0314	4.404	1.025 down	0.679	0.658	0.12915	0.13914	0.06709	0.11222	0.09214	0.05974
comp12484_c0	comp12484_c0_seq1:85-453(-)	m.16695	sp|Q86Y13|DZIP3_HUMAN`Q86Y13`Q:52-121,H:1107-1191`36.47%ID`E:2e-08`RecName: Full=E3 ubiquitin-protein ligase DZIP3; EC=6.3.2.-; AltName: Full=DAZ-interacting protein 3; AltName: Full=RNA-binding ubiquitin ligase of 138 kDa; Short=hRUL138;`Eukaryota; Metazoa; Chordata; Craniata; Vertebrata; Euteleostomi; Mammalia; Eutheria; Euarchontoglires; Primates; Haplorrhini; Catarrhini; Hominidae; Homo.	PF13920.1^zf-C3HC4_3^Zinc finger, C3HC4 type (RING finger)^75-121^E:8.1e-08`PF13639.1^zf-RING_2^Ring finger domain^77-118^E:1.3e-12`PF00097.20^zf-C3HC4^Zinc finger, C3HC4 type (RING finger)^78-117^E:2.3e-07	NOG126093^ DAZ interacting protein 3, zinc finger	GO:0005737^cellular_component^cytoplasm`GO:0046872^molecular_function^metal ion binding`GO:0019902^molecular_function^phosphatase binding`GO:0031593^molecular_function^polyubiquitin binding`GO:0003723^molecular_function^RNA binding`GO:0004842^molecular_function^ubiquitin-protein ligase activity`GO:0008270^molecular_function^zinc ion binding`GO:0000209^biological_process^protein polyubiquitination	GGPCGRNRLGEAMDIVFRARILILLDIRNWRDLVMESIKESVASIWNRSGSSPVQPDPGSLGRRMTGAGFELAEDAECAICWERLKVHGFERLSCGHAFHSACQRAWLATHSTCPLCRARVA*	comp12484_c0	0.000994	8.135	1.384 down	0.0573	3.763	1.466 down	0.0113	6.509	1.287 down	0.185	2.143	0.22399	0.1098	0.12444	0.11555	0.29643	0.16712
comp14000_c0	comp14000_c0_seq1:1-1014(-)	m.25337	sp|D3ZVM4|LIN41_RAT`D3ZVM4`Q:83-331,H:576-813`29.12%ID`E:4e-15`RecName: Full=E3 ubiquitin-protein ligase TRIM71; EC=6.3.2.-; AltName: Full=Protein lin-41 homolog; AltName: Full=Tripartite motif-containing protein 71;`Eukaryota; Metazoa; Chordata; Craniata; Vertebrata; Euteleostomi; Mammalia; Eutheria; Euarchontoglires; Glires; Rodentia; Sciurognathi; Muroidea; Muridae; Murinae; Rattus.	PF01436.16^NHL^NHL repeat^23-50^E:1.9e-06`PF01436.16^NHL^NHL repeat^97-124^E:0.00013`PF01436.16^NHL^NHL repeat^205-232^E:6.1e-07`PF01436.16^NHL^NHL repeat^257-281^E:2.4e-05	.	GO:0000932^cellular_component^cytoplasmic mRNA processing body`GO:0046872^molecular_function^metal ion binding`GO:0035198^molecular_function^miRNA binding`GO:0004842^molecular_function^ubiquitin-protein ligase activity`GO:0008270^molecular_function^zinc ion binding`GO:0008543^biological_process^fibroblast growth factor receptor signaling pathway`GO:0000082^biological_process^G1/S transition of mi…	AWDAMAPTGVTAFQYGTGEKSCLSQPRGLHLDQDGNLYVADFGNFCVVRFATTEGNDGNGPGGRVVVGQRGKQLLDVDYLKDIGKPLAPADGEGVLLKNPIDVALNADGSLLVLDCPMGRVQCFEQGAKTSLATVMVPPPRSMPAKSLAVPEAIKHPRSMLRLSDGSLVICDTWSHRVLKYNKDAMAPELLAGSPNSCGCSDSQLNFPSCVAFGSDGCLLVADTNNHRIQRFQPGELTGVTVAGSAAGKAGDGPWELCMPTGLAVEADGALLVADRGNARLMRIREGSEPEQLLGRELLERPWGLAIDQDGGIFLSDERRGIVLRLLPSGAPAPANAK	comp14000_c0	0.000173	11.382	1.024 up	0.673	-0.696	1.510 up	0.0265	-4.703	1.137 up	0.185	-2.144	0.03099	0.09582	0.20166	0.15307	0.14487	0.09615
comp142571_c0	comp142571_c0_seq1:59-868(-)	m.26709	sp|Q9SKC3|ARI9_ARATH`Q9SKC3`Q:7-262,H:237-491`37.45%ID`E:2e-50`RecName: Full=Probable E3 ubiquitin-protein ligase ARI9; EC=6.3.2.-; AltName: Full=ARIADNE-like protein ARI9; AltName: Full=Protein ariadne homolog 9;`Eukaryota; Viridiplantae; Streptophyta; Embryophyta; Tracheophyta; Spermatophyta; Magnoliophyta; eudicotyledons; core eudicotyledons; rosids; malvids; Brassicales; Brassicaceae; Camelin…	PF01485.16^IBR^IBR domain^7-30^E:3.4e-05`PF01485.16^IBR^IBR domain^51-99^E:1.6e-10	NOG327249	GO:0016874^molecular_function^ligase activity`GO:0046872^molecular_function^metal ion binding`GO:0003676^molecular_function^nucleic acid binding`GO:0008270^molecular_function^zinc ion binding`GO:0016567^biological_process^protein ubiquitination	PLGGLQEVTCPCGTSWCFRCGNDVHLPVTCETVRRWEEKNRDEGCDVVWIKANTKLCPKCQNPIEKNGGCMHMTCRKPGGCGHEFCWICMKSWRDHRQCNAVEEDATGKAATKHELLRYAHYFERYLAHHKAEQFASKGLRQASEAVAELFTKSLGVTVSDVAFMGNACNQIRNSRRFLKWTYAHGYFMKCDDAKKRLFEFHQAQLEGTLERLSDIMENTPWGSYMGDEVISFQPFYDLRTRVISLTSVVCDFFSKLQEAMQQENFAGA*	comp142571_c0	0.00522	5.712	1.218 up	0.194	-2.182	1.621 up	0.0159	-5.686	1.189 up	0.432	-1.219	0.15866	0.20721	0.21255	0.12241	0.23572	0.33625
comp144310_c0	comp144310_c0_seq1:1-1068(+)	m.27641	sp|Q9SKC4|ARI10_ARATH`Q9SKC4`Q:78-289,H:95-309`26.24%ID`E:2e-07`RecName: Full=Probable E3 ubiquitin-protein ligase ARI10; EC=6.3.2.-; AltName: Full=ARIADNE-like protein ARI10; AltName: Full=Protein ariadne homolog 10;`Eukaryota; Viridiplantae; Streptophyta; Embryophyta; Tracheophyta; Spermatophyta; Magnoliophyta; eudicotyledons; core eudicotyledons; rosids; malvids; Brassicales; Brassicaceae; Cam…	PF01485.16^IBR^IBR domain^240-290^E:2.9e-05	NOG327249	GO:0016874^molecular_function^ligase activity`GO:0046872^molecular_function^metal ion binding`GO:0008270^molecular_function^zinc ion binding`GO:0016567^biological_process^protein ubiquitination	ICFGEDGVLKTLHCGFKAHVHCLKDFWFQKVSTLCRLTDIRCPAELAGCASMLLEGDLRDVITPQDLQLAERTVQELDERNQRLIEELKRQSEEYRPTFRCAICLVDHEVEGCCTLPCQHRFCFESLQYHFDLIVRERRLSKLTCPAEGCGYNLRSEDSIHIFQQCLPEDSYFKLLEFLTCDDPRIVDCRALGCEERVFCDEGDDFADLACPKGHRFCAKCDCGPHPLLSCSARRSQMEQEKSEVWSQVLLMGWKPCPRKCRFGGGYKSQEECDHVTCECGHEFCWDCGIDRRIPLAHDNRWHKPSCRYFTNFDEVAELPKFEANCPECQRRAAHGEAQPCCFPEDDGYPHSYLN*	comp144310_c0	0.0609	2.937	1.298 up	0.356	-1.486	1.442 up	0.0401	-4.037	1.124 up	0.303	-1.616	0.43164	0.26593	0.21016	0.15635	0.20309	0.04881
comp173679_c0	comp173679_c0_seq1:1-630(-)	m.40809	sp|Q84RR0|ARI7_ARATH`Q84RR0`Q:68-210,H:85-227`34.03%ID`E:1e-20`RecName: Full=Probable E3 ubiquitin-protein ligase ARI7; EC=6.3.2.-; AltName: Full=ARIADNE-like protein ARI7; AltName: Full=Protein ariadne homolog 7;`Eukaryota; Viridiplantae; Streptophyta; Embryophyta; Tracheophyta; Spermatophyta; Magnoliophyta; eudicotyledons; core eudicotyledons; rosids; malvids; Brassicales; Brassicaceae; Camelin…	.	NOG327249	GO:0016874^molecular_function^ligase activity`GO:0046872^molecular_function^metal ion binding`GO:0003676^molecular_function^nucleic acid binding`GO:0008270^molecular_function^zinc ion binding`GO:0016567^biological_process^protein ubiquitination	PPELHRARSAQSAQTQYSFEDDDDDVDFVDEAKVTEVGGRLQHIFQSLTSLEAERQRLMREAVECTGLNEDEAVLLLRGCAWDVAVFNEAFFEDAEALRSRIGVAEEDCQMSSAEGAPLCSICFSEPGESLMPCQAPELFCRDCWRQYLEQAVQEGRGCLDLRCPAVACKELVRPSLFASLLSAPLLERYQRFLTGSLVDDSRGKLRWCP	comp173679_c0	0.213	1.763	3.574 up	0.468	-1.168	2.195 up	0.0428	-3.937	1.710 up	0.327	-1.53	3.13783	0.23295	0.40526	0.40993	0.92049	0.41972
comp17390_c0	comp17390_c0_seq1:182-1114(-)	m.40910	sp|Q8IVU3|HERC6_HUMAN`Q8IVU3`Q:84-207,H:132-277`35.57%ID`E:1e-09`RecName: Full=Probable E3 ubiquitin-protein ligase HERC6; EC=6.3.2.-; AltName: Full=HECT domain and RCC1-like domain-containing protein 6;`Eukaryota; Metazoa; Chordata; Craniata; Vertebrata; Euteleostomi; Mammalia; Eutheria; Euarchontoglires; Primates; Haplorrhini; Catarrhini; Hominidae; Homo.	PF13540.1^RCC1_2^Regulator of chromosome condensation (RCC1) repeat^127-155^E:1.2e-10`PF13540.1^RCC1_2^Regulator of chromosome condensation (RCC1) repeat^172-198^E:6e-10	COG5021^ Ubiquitin-protein ligase	GO:0005737^cellular_component^cytoplasm`GO:0005829^cellular_component^cytosol`GO:0005634^cellular_component^nucleus`GO:0004842^molecular_function^ubiquitin-protein ligase activity`GO:0042787^biological_process^protein ubiquitination involved in ubiquitin-dependent protein catabolic process	VLLRSDGSAVVRGDNSFGQCNIPASKEGNSYVQVSAGPDYTMLLTSDGEVLRVGQTDRCAYWTVQVFVPNCEDACSRSITSCKQVSAGGHHMLVLHRSGKAQALSNFGYDDHGQCQIPALEEGVLYTQVSAGGLHTLLLRSDGRVVACGSNGCGQCQIPPLDEGSGLSYTEVSAGDYHSVLLRSDGMVVTCGDNSFGQCDISPPEPRKSYVCDPTFSSGDIIVHVQEVIEEKSAIILRCSRGLAGESLDVKLQRRHLVMNFRAAIANAFKVNVHRLRVVLPKGELQPSVEEVLVQLCRKSPQSIMCVSCQ*	comp17390_c0	1.98e-05	16.773	1.308 up	0.0508	-3.944	1.623 up	0.0152	-5.794	1.202 up	0.0621	-3.401	0.17523	0.08969	0.16521	0.17602	0.09191	0.12628
comp17711_c0	comp17711_c0_seq1:3-1028(+)	m.42026	sp|Q6TEM9|MYLIA_DANRE`Q6TEM9`Q:283-341,H:373-431`47.46%ID`E:4e-10`RecName: Full=E3 ubiquitin-protein ligase MYLIP-A; EC=6.3.2.-; AltName: Full=Myosin regulatory light chain-interacting protein A; Short=MIR-A;`Eukaryota; Metazoa; Chordata; Craniata; Vertebrata; Euteleostomi; Actinopterygii; Neopterygii; Teleostei; Ostariophysi; Cypriniformes; Cyprinidae; Danio.	PF13920.1^zf-C3HC4_3^Zinc finger, C3HC4 type (RING finger)^292-334^E:1.1e-07	NOG149394^ Myosin regulatory light chain interacting protein	GO:0005737^cellular_component^cytoplasm`GO:0005856^cellular_component^cytoskeleton`GO:0005829^cellular_component^cytosol`GO:0016874^molecular_function^ligase activity`GO:0046872^molecular_function^metal ion binding`GO:0008270^molecular_function^zinc ion binding`GO:0007369^biological_process^gastrulation`GO:0030178^biological_process^negative regulation of Wnt receptor signaling pathway`GO:0016567…	WIPFSSLTLLCNMESASGPNSLFPPRVLYAAGPVPPRLRVLNPGDGVHVRCGTPPLQAAHRISSPVPVVRSVQAVQPCRTPSPVRRLDLRAEMGSPSPARILCHMPSPPVANISPCRRTPSPAMRSASPQLAMWHAPPQRPVRLAPIAMAAPSSQRPQHEMARTYVSQAYPRSGIAPSPNRQPIPTRQEDASSPEHLSDLDISDREVSSNATTAVSPQTPLEPRGFERQLCEPQGPPPQRPVRSSQTSEMRQCIELREEFQRRMADKDQEIHTLRSLAASTAEELETTRLRLTCIVCADADVQCIFQPCHHVVCCQECATQCQVCPVCRCSIEMTAAVYLP*	comp17711_c0	7.46e-05	13.262	1.022 down	0.756	0.523	1.215 down	0.0303	4.46	1.021 up	0.509	-1.03	0.08877	0.08093	0.06108	0.11075	0.05674	0.01882
comp178237_c0	comp178237_c0_seq1:3-623(-)	m.42530	sp|O95714|HERC2_HUMAN`O95714`Q:138-201,H:2679-2739`42.19%ID`E:1e-08`RecName: Full=E3 ubiquitin-protein ligase HERC2; EC=6.3.2.-; AltName: Full=HECT domain and RCC1-like domain-containing protein 2;`Eukaryota; Metazoa; Chordata; Craniata; Vertebrata; Euteleostomi; Mammalia; Eutheria; Euarchontoglires; Primates; Haplorrhini; Catarrhini; Hominidae; Homo.	PF00569.12^ZZ^Zinc finger, ZZ type^165-200^E:4.7e-10	COG5021^ Ubiquitin-protein ligase	GO:0005814^cellular_component^centriole`GO:0005737^cellular_component^cytoplasm`GO:0005743^cellular_component^mitochondrial inner membrane`GO:0005634^cellular_component^nucleus`GO:0005085^molecular_function^guanyl-nucleotide exchange factor activity`GO:0020037^molecular_function^heme binding`GO:0046872^molecular_function^metal ion binding`GO:0032183^molecular_function^SUMO binding`GO:0004842^mole…	KKAKKLAKQIKKLEDEVERRKRQMNGEVQEKKKKKKKDSSSSSSTQSAKKLKKDLNPEAGHEDQDQQAAKVVRPCPQCSEEMLWSNLAEGGYSEDWWCDNIHECGSSGSKSRTRWRWNCQKCTRDLCRECKGLPEGWIESEEPQEPQEPAQLSESSSEESNPERHEGAECDHCEMCPIIGARFKCTSCEDVSLCRTCYKRRLEVHKP	comp178237_c0	4.72e-05	14.388	1.613 up	0.0679	-3.512	2.105 up	0.00963	-6.965	1.408 up	0.193	-2.096	0.37061	0.13169	0.3029	0.05832	0.24423	0.40321
comp21922_c0	comp21922_c0_seq1:139-1755(-)	m.56734	sp|Q9JI90|RNF14_MOUSE`Q9JI90`Q:216-456,H:220-463`32.17%ID`E:4e-25`RecName: Full=E3 ubiquitin-protein ligase RNF14; EC=6.3.2.-; AltName: Full=Androgen receptor-associated protein 54; AltName: Full=Protein Triad2; AltName: Full=RING finger protein 14;`Eukaryota; Metazoa; Chordata; Craniata; Vertebrata; Euteleostomi; Mammalia; Eutheria; Euarchontoglires; Glires; Rodentia; Sciurognathi; Muroidea; Mur…	PF05773.17^RWD^RWD domain^48-173^E:1.6e-09`PF13639.1^zf-RING_2^Ring finger domain^216-263^E:2.8e-06`PF00097.20^zf-C3HC4^Zinc finger, C3HC4 type (RING finger)^217-253^E:0.0014`PF01485.16^IBR^IBR domain^287-352^E:1.4e-08`PF01485.16^IBR^IBR domain^386-424^E:4.9e-08`PF01485.16^IBR^IBR domain^471-513^E:8.8e-06	NOG266709	GO:0005737^cellular_component^cytoplasm`GO:0005634^cellular_component^nucleus`GO:0050681^molecular_function^androgen receptor binding`GO:0046872^molecular_function^metal ion binding`GO:0019787^molecular_function^small conjugating protein ligase activity`GO:0008270^molecular_function^zinc ion binding`GO:0045893^biological_process^positive regulation of transcription, DNA-dependent`GO:0060765^biolo…	NRCHECSTHQHMEGLTKVEVALRTGNRFGNKVAHLRSLCGSETSAEATDAQNQEIEVLESIYGESIEMLSAKDEKPTLLRVEVPVAVDTGSVQLLIGTPAGQVPAGLVEELPPAVLLIALPPQFPLEPAAPALVLEASHLGDADVESLEQILQEEAGQSTSVFDWICKLQEEIFVTERILLTQDMFREEDPMEVAMKLLQHDRRAKEERRQRENQVCPVCFDELPGSRGIFLSCGHFGCRDCLQQMANIHTSEADVTALRCPVPDCRVCFDGDVLRQLLGPDSKLLQKWEELSFKHYLDTMEDIVYCPRCDLEGDGNRVPCIQDEDHMARCEVCGFVFCGKCRAVYHPGAECASVDDRMEALESRAAGIGPEAAAARAELLTLRHLAKTTKKCPKCNMG…	comp21922_c0	0.00838	5.115	1.159 up	0.0972	-3.014	1.157 up	0.0277	-4.62	1.003 down	0.975	0.059	0.06924	0.12316	0.04943	0.0767	0.06376	0.16991
comp219462_c0	comp219462_c0_seq1:1-312(+)	m.56799	sp|Q8GY23|UPL1_ARATH`Q8GY23`Q:1-100,H:2648-2737`45%ID`E:8e-14`RecName: Full=E3 ubiquitin-protein ligase UPL1; Short=Ubiquitin-protein ligase 1; EC=6.3.2.-;`Eukaryota; Viridiplantae; Streptophyta; Embryophyta; Tracheophyta; Spermatophyta; Magnoliophyta; eudicotyledons; core eudicotyledons; rosids; malvids; Brassicales; Brassicaceae; Camelineae; Arabidopsis.	PF14377.1^DUF4414^Domain of unknown function (DUF4414)^4-69^E:3.4e-15	COG5021^ Ubiquitin-protein ligase	GO:0005622^cellular_component^intracellular`GO:0004842^molecular_function^ubiquitin-protein ligase activity	DAVVLEALPPDIREEVLREEAARQREQQAATASAEGAGRGAGSNELDNASFIASLDPMLREEVLLSAPEEVLRTLPAELVAEAQLLRDRAFTRIALRRDVPPA	comp219462_c0	0.00243	6.767	1.190 down	0.448	1.221	1.752 up	0.0329	-4.329	1.279 up	0.186	-2.141	0.20239	0.35841	0.29077	0.2352	0.20538	0.2616
comp40887_c0	comp40887_c0_seq2:52-1527(-)	m.86178	sp|Q6PAV2|HERC4_MOUSE`Q6PAV2`Q:54-488,H:626-1054`29.13%ID`E:2e-48`RecName: Full=Probable E3 ubiquitin-protein ligase HERC4; EC=6.3.2.-; AltName: Full=HECT domain and RCC1-like domain-containing protein 4;`Eukaryota; Metazoa; Chordata; Craniata; Vertebrata; Euteleostomi; Mammalia; Eutheria; Euarchontoglires; Glires; Rodentia; Sciurognathi; Muroidea; Muridae; Murinae; Mus; Mus.	PF00632.20^HECT^HECT-domain (ubiquitin-transferase)^193-490^E:4.3e-56	COG5021^ Ubiquitin-protein ligase	GO:0005737^cellular_component^cytoplasm`GO:0005829^cellular_component^cytosol`GO:0005634^cellular_component^nucleus`GO:0004842^molecular_function^ubiquitin-protein ligase activity`GO:0030154^biological_process^cell differentiation`GO:0042787^biological_process^protein ubiquitination involved in ubiquitin-dependent protein catabolic process`GO:0007283^biological_process^spermatogenesis	MQQYVTYVLTQPGQNQGDVSAAVMMLKTLWDVNAEMDGILPEWCFQSLAISQSDLQEHYRQWQQQQSLVFSYCRYPFLLNAFAKRRLLSFDVELRTQVTSQEIWAKTLRCSEEPSQVEAKFQQLLIYRVRREHVFSDFCGQIWWRIQNMPECLCLPLTVDFLGEQGIDAGGLRKECLHLVLRELYSTQFFSELEECPGLLWFQPGGMVASIHSEAPEAANVLYDGTWPEHLAEVAGAIVGLAVYNAIYLDFRVHPLMYRFLVQRTVSSNLEDLQSLHPTLYRSLRTLRKHDVRSLCLSWSVRLPGAAEDTALAGRSGDVEPEDLELFIQQYAQAALHGGSEDRISAFVKSALLCMAVGPAFSLCTANDLELLICGLPGLAANFRELEQSSVYANGYHAD…	comp40887_c0	0.00017	11.412	1.080 down	0.207	2.104	1.265 up	0.0244	-4.839	1.152 up	0.114	-2.679	0.0625	0.08584	0.11535	0.07969	0.15203	0.01573
comp48858_c0	comp48858_c0_seq2:3-749(+)	m.99590	sp|Q99ML9|RN111_MOUSE`Q99ML9`Q:112-166,H:936-988`47.27%ID`E:3e-09`RecName: Full=E3 ubiquitin-protein ligase Arkadia; EC=6.3.2.-; AltName: Full=RING finger protein 111;`Eukaryota; Metazoa; Chordata; Craniata; Vertebrata; Euteleostomi; Mammalia; Eutheria; Euarchontoglires; Glires; Rodentia; Sciurognathi; Muroidea; Muridae; Murinae; Mus; Mus.	PF12678.2^zf-rbx1^RING-H2 zinc finger^111-156^E:1.9e-07`PF13920.1^zf-C3HC4_3^Zinc finger, C3HC4 type (RING finger)^111-160^E:3.5e-07`PF13639.1^zf-RING_2^Ring finger domain^112-156^E:2.4e-14`PF13923.1^zf-C3HC4_2^Zinc finger, C3HC4 type (RING finger)^113-155^E:6.4e-07`PF00097.20^zf-C3HC4^Zinc finger, C3HC4 type (RING finger)^113-155^E:4.9e-06	NOG291583	GO:0005737^cellular_component^cytoplasm`GO:0005730^cellular_component^nucleolus`GO:0005654^cellular_component^nucleoplasm`GO:0043234^cellular_component^protein complex`GO:0046872^molecular_function^metal ion binding`GO:0032184^molecular_function^SUMO polymer binding`GO:0004842^molecular_function^ubiquitin-protein ligase activity`GO:0008270^molecular_function^zinc ion binding`GO:0007389^biological…	LNYCYFRSWVPHRSMVDYSRFDHIDTSDSEADEPAAWRNVSGPGANPGASQGPPANVMEDLEDYFHRVDARRAEIEAEMATDGDSMGMPSVERFEDADFQALARRNLESAAECAICLANVEVGEEAVQLPCAARHTFHDDCAREWLSRNVTCPLCRVDVRALVRSERRGPAGDEAAAAPGEPAPGSPRAFGYTRDGGVIMRYDPRPPPEEERPPYIPPELHSVAELVEIEYPERGTARIWRVPRRISR*	comp48858_c0	0.000783	8.526	1.204 up	0.226	-2.005	2.068 up	0.0245	-4.83	1.219 up	0.242	-1.856	0.11486	0.24235	0.34589	0.2624	0.17901	0.25057
comp48940_c0	comp48940_c0_seq2:66-1373(-)	m.99732	sp|P36096|TUL1_YEAST`P36096`Q:100-435,H:366-758`25.8%ID`E:5e-24`RecName: Full=Transmembrane E3 ubiquitin-protein ligase 1; EC=6.3.2.-; Flags: Precursor;`Eukaryota; Fungi; Dikarya; Ascomycota; Saccharomycotina; Saccharomycetes; Saccharomycetales; Saccharomycetaceae; Saccharomyces.	PF13920.1^zf-C3HC4_3^Zinc finger, C3HC4 type (RING finger)^384-431^E:1.2e-07`PF13639.1^zf-RING_2^Ring finger domain^385-429^E:1.3e-12`PF12678.2^zf-rbx1^RING-H2 zinc finger^385-429^E:1.8e-08`PF13923.1^zf-C3HC4_2^Zinc finger, C3HC4 type (RING finger)^386-428^E:2e-07`PF00097.20^zf-C3HC4^Zinc finger, C3HC4 type (RING finger)^386-428^E:3e-05`PF12861.2^zf-Apc11^Anaphase-promoting complex subunit 11 RIN…	COG5540^ RING-finger-containing ubiquitin ligase	GO:0005794^cellular_component^Golgi apparatus`GO:0000139^cellular_component^Golgi membrane`GO:0016021^cellular_component^integral to membrane`GO:0046872^molecular_function^metal ion binding`GO:0004842^molecular_function^ubiquitin-protein ligase activity`GO:0008270^molecular_function^zinc ion binding`GO:0043162^biological_process^ubiquitin-dependent protein catabolic process via the multivesicular…	SHPTAAASRVYSLAVTLLGSRGRRPWSKHQGDQELVLRGMDLLGNGSVLALGQVRKEQEWLSNRVAHKEGGERWCRLEAFLESFDAHFQEAPQRENRSNIAAEVVSPDCSFSLHLELQKVDLEVLSRKVLNYGVLMNTLTLLQLRSFLSQMRHHEEEHATVTKLSALGIAMQALMDAYDSFLHLSVAAPVQVLNTYSFAVVSMLKFSLFALVEIRYLLLIWRHQHQHMFAEGWEAVRQELSRVYAQFYGALVGGLILIFIASDYLDFVALLMQAYWLPQIIHDVRHGSKNSFTHFFIFSITATRSLQFLYLWGCPAGIFDGEIYPHLPGAPSFELCLAAVLLQVMQVSLMVSQRRLGPRWFVPWLCLPHVYNYRRFLQAPPLGSECVICMLEITSEDGV…	comp48940_c0	0.0284	3.717	1.010 down	0.929	0.167	1.265 up	0.0262	-4.723	1.095 up	0.458	-1.153	0.15578	0.10589	0.06449	0.12867	0.21489	0.07483
comp58743_c0	comp58743_c0_seq1:109-1065(-)	m.115324	sp|P0CH30|RING1_GOSHI`P0CH30`Q:138-206,H:217-282`44.93%ID`E:7e-08`RecName: Full=E3 ubiquitin-protein ligase RING1; EC=6.3.2.-; AltName: Full=RING finger protein 1;`Eukaryota; Viridiplantae; Streptophyta; Embryophyta; Tracheophyta; Spermatophyta; Magnoliophyta; eudicotyledons; core eudicotyledons; rosids; malvids; Malvales; Malvaceae; Malvoideae; Gossypium.	PF13504.1^LRR_7^Leucine rich repeat^22-37^E:0.25`PF13639.1^zf-RING_2^Ring finger domain^144-189^E:1.4e-09	.	GO:0016874^molecular_function^ligase activity`GO:0046872^molecular_function^metal ion binding`GO:0008270^molecular_function^zinc ion binding`GO:0016567^biological_process^protein ubiquitination	SLSFAFAAGLTDRALQELSVESRLRCLDLSGCRQLTEGAVVEFASKMASAVGPQLQFFQLETCPNLGRAAAEALVACGPLLRCSLNSCRPLPEAATFWKDRVTRAEACRALNVDEPEWVPEDEDTAPADSFDRQPVLLHDEVTQCAVCMDDIRADEPAWQCPVCNHKLHDTEDCARGWLRLRQSCPTCRSAAWAPPPEAVPSVRGAASRRRQPRAFSADAAPFSILQTPSLPEISVAGLTVPRPIASPAAREVPEREDAQEPRGYPNRRRRPPRPEAAPSIPVPSRHSGIRTRSLPPRDGLALAGLAIVGSASRATGT*	comp58743_c0	0.00581	5.574	1.111 up	0.614	-0.823	1.290 up	0.0178	-5.455	1.253 up	0.285	-1.684	0.14712	0.34041	0.1123	0.07474	0.26397	0.28264
comp59070_c0	comp59070_c0_seq2:123-1724(-)	m.115942	sp|Q9NWF9|RN216_HUMAN`Q9NWF9`Q:202-458,H:505-737`33.33%ID`E:4e-24`RecName: Full=E3 ubiquitin-protein ligase RNF216; EC=6.3.2.-; AltName: Full=RING finger protein 216; AltName: Full=Triad domain-containing protein 3; AltName: Full=Ubiquitin-conjugating enzyme 7-interacting protein 1; AltName: Full=Zinc finger protein inhibiting NF-kappa-B;`Eukaryota; Metazoa; Chordata; Craniata; Vertebrata; Eutele…	PF01485.16^IBR^IBR domain^318-367^E:9.9e-06`PF01485.16^IBR^IBR domain^378-425^E:1.6e-06	NOG330241	GO:0005737^cellular_component^cytoplasm`GO:0005634^cellular_component^nucleus`GO:0016874^molecular_function^ligase activity`GO:0046872^molecular_function^metal ion binding`GO:0008270^molecular_function^zinc ion binding`GO:0006915^biological_process^apoptotic process`GO:0043161^biological_process^proteasomal ubiquitin-dependent protein catabolic process`GO:0070936^biological_process^protein K48-li…	PMATVDVDELELILQDEAQQILADEALARRLAQEMQNSPVQVDSDSPVRTKRKRAPSVDLDPVLAVPEESLSEAAKEEVEELWARCLRGDEALENLGDSYDQVSAEAYRVHALHALMQEFRRAPAHFVRETFAEAGSYCEARAIIQDSSEVTSNSSKRPNKPAPPVEMPGILRKEMALGHHAVAIQAALAKRKQVRSGRIAQLKAVGGLGTCGCCFDDELLPEEELRCSSAQGHGFCIPCVKRAALEFFGQGLFTLNLSTGSSSSSERPQVSSTVLRCLDTSGCDGHFLDSCLQKALPRKDYVRYSRRSAALEAATSGMEDLVACPSCDFMVQMSDPNDGIVRCMDPECGKITCRWCSKPEHSPLKCHEVEKDGETKIRTFVEEKMAEAVLRRCPKCKK…	comp59070_c0	8.4e-06	19.453	1.062 down	0.472	1.157	1.172 up	0.0197	-5.238	1.159 down	0.0763	3.142	0.11986	0.0937	0.0424	0.07647	0.09514	0.0975
comp73032_c0	comp73032_c0_seq1:56-1483(-)	m.144915	sp|Q4FE47|XB35_ARATH`Q4FE47`Q:190-283,H:24-116`41.67%ID`E:5e-07`RecName: Full=Putative E3 ubiquitin-protein ligase XBAT35; EC=6.3.2.-; AltName: Full=Ankyrin repeat domain and RING finger-containing protein XBAT35; AltName: Full=Protein XB3 homolog 5;`Eukaryota; Viridiplantae; Streptophyta; Embryophyta; Tracheophyta; Spermatophyta; Magnoliophyta; eudicotyledons; core eudicotyledons; rosids; malvid…	PF12796.2^Ank_2^Ankyrin repeats (3 copies)^223-284^E:9e-08`PF13857.1^Ank_5^Ankyrin repeats (many copies)^229-283^E:2.9e-08`PF00023.25^Ank^Ankyrin repeat^242-270^E:0.012`PF13637.1^Ank_4^Ankyrin repeats (many copies)^245-283^E:4e-05	NOG317888	GO:0005737^cellular_component^cytoplasm`GO:0005634^cellular_component^nucleus`GO:0046872^molecular_function^metal ion binding`GO:0004842^molecular_function^ubiquitin-protein ligase activity`GO:0008270^molecular_function^zinc ion binding	AEICCAMSKQEDFEIEFKRALSSQEATRLDVVKERLRHKADPNQEFLAGDAANAPSSLLQLALGNGDAELCRLLLLHQADTQAVLNEAQEMSCKEGMREAAEVILNWVSNDYTLVLKILEDAALDAAKSHDIHSLGVALASLEVAGGDGETCVSKQRGSCGNLLHSCARNAGLAALRGRQGGMSARATARALIGWGADLQELDATGKTPLQLALAPSEWPRSFDLARTLLEEGADPEQPGTDHETLLMQAAREGDFQSCELLLEFRADPLRRRKDGQTAITLASHEDVPRQVLLTLRSALTRDLAEESVGNIQDPSATGRSASSRRSLGVFSRMANSTEDPPMAKRRSTPGAFSKLQTSEELTPPLSDQAKSLSLGESECETRLGDETDDAPLRTALFS…	comp73032_c0	0.00634	5.462	1.087 up	0.269	-1.81	1.253 up	0.0222	-5.007	1.075 up	0.424	-1.242	0.08455	0.10447	0.08992	0.09426	0.09088	0.14228
comp76622_c0	comp76622_c0_seq2:79-1152(+)	m.153566	sp|Q9VR91|HERC2_DROME`Q9VR91`Q:128-356,H:3087-3361`30.22%ID`E:1e-06`RecName: Full=Probable E3 ubiquitin-protein ligase HERC2; EC=6.3.2.-; AltName: Full=HECT domain and RCC1-like domain-containing protein 2;`Eukaryota; Metazoa; Ecdysozoa; Arthropoda; Hexapoda; Insecta; Pterygota; Neoptera; Endopterygota; Diptera; Brachycera; Muscomorpha; Ephydroidea; Drosophilidae; Drosophila; Sophophora.	.	COG5021^ Ubiquitin-protein ligase	GO:0005814^cellular_component^centriole`GO:0005737^cellular_component^cytoplasm`GO:0005634^cellular_component^nucleus`GO:0020037^molecular_function^heme binding`GO:0046872^molecular_function^metal ion binding`GO:0004842^molecular_function^ubiquitin-protein ligase activity`GO:0042787^biological_process^protein ubiquitination involved in ubiquitin-dependent protein catabolic process	MLQLHVALPSGRSESLSILPSSKVGDLKLQAQECFQQGFLRLATADGQVLNDPLLALEELQLQDGDHLTGIASPPQLAATEEAFALWCVGGDRIITWGNRDAGGDSSAVQAQVRGVQQIWGSMKAFSALLADGSVVSWGHPEFGGDTSPVQDQLLEVTRLEAAERAFAAILADGSVVTWGRPDFGGSCSQVKDQLRNVQQICAARFAFAAILSDGSVVAWGVPAEGGDCSAVQDRLVDVQQIQAAHFAFAAILADRSVVTWGDGRLGGDSSKVQHQLRNVKQVCGTASSFAAVLANGTVVTWGDAYLDYGADSSRVQHELRNVQQVCGTCKAFAAILANGNVVTWGHLNSGGDSSKV	comp76622_c0	0.000681	8.766	1.209 up	0.0569	-3.774	1.254 up	0.0163	-5.626	1.272 up	0.0805	-3.08	0.05619	0.13405	0.06159	0.09883	0.20378	0.09806
comp76692_c0	comp76692_c0_seq1:68-1213(-)	m.153754	sp|Q8IVU3|HERC6_HUMAN`Q8IVU3`Q:73-274,H:21-275`26.56%ID`E:6e-10`RecName: Full=Probable E3 ubiquitin-protein ligase HERC6; EC=6.3.2.-; AltName: Full=HECT domain and RCC1-like domain-containing protein 6;`Eukaryota; Metazoa; Chordata; Craniata; Vertebrata; Euteleostomi; Mammalia; Eutheria; Euarchontoglires; Primates; Haplorrhini; Catarrhini; Hominidae; Homo.	PF13540.1^RCC1_2^Regulator of chromosome condensation (RCC1) repeat^38-65^E:1.1e-09`PF13540.1^RCC1_2^Regulator of chromosome condensation (RCC1) repeat^157-185^E:1.5e-06`PF13540.1^RCC1_2^Regulator of chromosome condensation (RCC1) repeat^198-226^E:8.1e-05`PF13540.1^RCC1_2^Regulator of chromosome condensation (RCC1) repeat^239-267^E:1.5e-08	COG5021^ Ubiquitin-protein ligase	GO:0005737^cellular_component^cytoplasm`GO:0005829^cellular_component^cytosol`GO:0005634^cellular_component^nucleus`GO:0004842^molecular_function^ubiquitin-protein ligase activity`GO:0042787^biological_process^protein ubiquitination involved in ubiquitin-dependent protein catabolic process	MALHSVLLRSDGVAVACGRNNQGQCNIPPLDEGLSYSSVSAGYDHTVLLRSDGHAVCCGQNDFGQCDIPPLKPGTSYTQVSASCRNTVLLRSDGWVVTCGDRAGDMFPPLEDGTFYTQVSAGKYFAVLLRSDGRAVPSALQGEPGRIPPLENGVRYTQVSVGWYHIVLLRSDGSAVASGSNHCGQCDIPPLEEGLSYTQVAAGKEHTVLLRSDGWVTACGANGAGQCYVRALDEGMLYTQISAGRSHTVLIRSDGSAVTCGENDDGQCSIPSPEPGTFYIGNRVPLGREHILQLECVLEDDAISLTCSTLVGEEKVHIRNAQRFDLLWDIQKRIARELKIGVQSLRIVLPDGRLLTSACQANPVVTVGDVSRESPKRRRLA*	comp76692_c0	0.00432	5.964	1.244 up	0.152	-2.471	1.250 up	0.0116	-6.452	1.248 up	0.157	-2.325	0.18111	0.17959	0.08593	0.05079	0.19664	0.19272
comp76785_c0	comp76785_c0_seq1:3-1571(+)	m.153987	sp|Q9DBU5|RNF6_MOUSE`Q9DBU5`Q:269-341,H:594-658`35.53%ID`E:7e-09`RecName: Full=E3 ubiquitin-protein ligase RNF6; EC=6.3.2.-; AltName: Full=RLIM-like protein;`Eukaryota; Metazoa; Chordata; Craniata; Vertebrata; Euteleostomi; Mammalia; Eutheria; Euarchontoglires; Glires; Rodentia; Sciurognathi; Muroidea; Muridae; Murinae; Mus; Mus.	PF13639.1^zf-RING_2^Ring finger domain^285-338^E:1.8e-09	COG5540^ RING-finger-containing ubiquitin ligase	GO:0030424^cellular_component^axon`GO:0005737^cellular_component^cytoplasm`GO:0016605^cellular_component^PML body`GO:0050681^molecular_function^androgen receptor binding`GO:0003677^molecular_function^DNA binding`GO:0046872^molecular_function^metal ion binding`GO:0004842^molecular_function^ubiquitin-protein ligase activity`GO:0008270^molecular_function^zinc ion binding`GO:0030517^biological_proces…	KTEKNMGNSTPFHQSSTSTNVRPAQAGKMPSAQSVQWCAMVAVGFLASEALQRWRRQQSLAAVRREQIDFEEMLSQEAGPSEGAQSSAEAKPTSDEASKPEEKLFGLRTLLEALQVSELVTTETIEGPFQLNPGEQTPLVCFQFKMSHFVCKVYLAAGAEEGTRHLKLQTIFEDNRNSLIEEHRYFMANEWNSSKPYTRLQCGSRDRGQTNVFTLEYDLLCPVQLPHYSGVHLLASTLRMWYTSMMACVLHIVAPRDLPFATHTMIVENTLSVAVREEDGLQNEACPICLENFQVGDKVRRLPCMHLFHVVGGEASLQGRHCNIDRHLVLDKQCPICKTPIDIMEQVERDGAQRAQPAVSQPGGSAQGGEQPATPAPVEETQAEVSRPAQSPAAESQEA…	comp76785_c0	7.65e-05	13.204	1.019 down	0.837	0.359	1.218 down	0.0158	5.696	1.141 down	0.0855	3.01	0.13035	0.08172	0.07112	0.07064	0.07233	0.10387
comp94517_c0	comp94517_c0_seq1:208-876(-)	m.175194	sp|F1RCR6|TRIPC_DANRE`F1RCR6`Q:36-210,H:1828-2012`32.43%ID`E:6e-22`RecName: Full=E3 ubiquitin-protein ligase TRIP12; EC=6.3.2.-; AltName: Full=Thyroid receptor-interacting protein 12; Short=TR-interacting protein 12; Short=TRIP-12;`Eukaryota; Metazoa; Chordata; Craniata; Vertebrata; Euteleostomi; Actinopterygii; Neopterygii; Teleostei; Ostariophysi; Cypriniformes; Cyprinidae; Danio.	PF00632.20^HECT^HECT-domain (ubiquitin-transferase)^42-219^E:2.1e-44	.	GO:0005654^cellular_component^nucleoplasm`GO:0004842^molecular_function^ubiquitin-protein ligase activity`GO:0006281^biological_process^DNA repair`GO:0009790^biological_process^embryo development`GO:2000780^biological_process^negative regulation of double-strand break repair`GO:1901315^biological_process^negative regulation of histone H2A K63-linked ubiquitination`GO:0042787^biological_process^pr…	AGAAGAAEPGWAAKYVQAKGAAGEMSFDEYSQHCFFLETGASGMEICEGGAERALSIANLDDFVECAAQWWLRDGIIPQVEAFRLGVEDVCDSTAIWAFEAEELQELMCGATAPQWTEKDLKQHLKFRGGSNTGSPLLLIEELVRMTPERKSQFLEFVTACPRLPHGGLAAAEIAVVPAQPKGSLPRAHTCTNELQLPSYDSLEELSAKLREAMDNARGMYE*	comp94517_c0	4.32e-07	32.72	1.262 up	0.108	-2.885	1.190 up	0.0291	-4.531	1.210 up	0.0669	-3.304	0.1253	0.19642	0.09326	0.06028	0.12773	0.10734
comp104178_c0	comp104178_c0_seq1:62-1177(+)	m.2970	sp|Q8K243|TRI68_MOUSE`Q8K243`Q:17-66,H:9-65`42.11%ID`E:1e-05`RecName: Full=E3 ubiquitin-protein ligase TRIM68; EC=6.3.2.-; AltName: Full=RING finger protein 137; AltName: Full=Tripartite motif-containing protein 68;`Eukaryota; Metazoa; Chordata; Craniata; Vertebrata; Euteleostomi; Mammalia; Eutheria; Euarchontoglires; Glires; Rodentia; Sciurognathi; Muroidea; Muridae; Murinae; Mus; Mus.	.	NOG252602	GO:0005634^cellular_component^nucleus`GO:0048471^cellular_component^perinuclear region of cytoplasm`GO:0035035^molecular_function^histone acetyltransferase binding`GO:0046872^molecular_function^metal ion binding`GO:0004842^molecular_function^ubiquitin-protein ligase activity`GO:0008270^molecular_function^zinc ion binding	MQKARAELSKLETVTRSLVSCIECPICMETMTEAASGCCGHCFCIGCFGCSLTSSFSCPTCREPVKGLVRQFAVEQIAAHIPLLKDIALQFGVHLAQREMDLDARRRLAEVEAELQKERCRYKELEHRWEEQQLHIREQAQQIQDTEKRIQEMQQRWEVEAQEAHRQAQQLQEEMAFLRQGSQRTEETLQMAKQLEHAVVNIMEHTHSMIRAIIGSGWQELCLPPSGERVQQMLGLLRNSGFAEFGVVRDCLQDTGQECMGNMSLGISPDLRFKLEYYGSKQHVFNELELEGTVQIDGGQLTFLVARSSSSQHDGQDSEVQKMALPPLQGLLCCHGANTWIVLLDFSASAQISIFNSTDIILLKDPERLFT	comp104178_c0	0.00274	6.594	1.113 up	0.202	-2.138	1.131 up	0.215	-1.976	1.219 up	0.0282	-4.497	0.07209	0.12626	0.10858	0.14481	0.09219	0.08784
comp105896_c0	comp105896_c0_seq1:2-841(+)	m.4142	sp|Q9ERV1|MKRN2_MOUSE`Q9ERV1`Q:9-213,H:169-348`28.17%ID`E:1e-15`RecName: Full=Probable E3 ubiquitin-protein ligase makorin-2; EC=6.3.2.-;`Eukaryota; Metazoa; Chordata; Craniata; Vertebrata; Euteleostomi; Mammalia; Eutheria; Euarchontoglires; Glires; Rodentia; Sciurognathi; Muroidea; Muridae; Murinae; Mus; Mus.	PF00642.19^zf-CCCH^Zinc finger C-x8-C-x5-C-x3-H type (and similar)^18-32^E:0.00015`PF13639.1^zf-RING_2^Ring finger domain^107-159^E:1.1e-06`PF00097.20^zf-C3HC4^Zinc finger, C3HC4 type (RING finger)^108-158^E:3.4e-05	COG5084^ Cleavage and polyadenylation specificity factor (CPSF) Clipper subunit and related makorin family Zn-finger proteins	GO:0005622^cellular_component^intracellular`GO:0016874^molecular_function^ligase activity`GO:0046872^molecular_function^metal ion binding`GO:0003676^molecular_function^nucleic acid binding`GO:0008270^molecular_function^zinc ion binding`GO:0016567^biological_process^protein ubiquitination	SSWLKMARNLCWYWTGAAGSCRFGDACSFAHDRCNPPSASALHPSAPSEPPRSMRCRNWTGENGSCRFGARCHFRHDDKSASSARGHHGRLKSPDGPEGPEGPEGPECCICFEAPLKKARGKYGLLEGCEHVVCMACVMSWRQRKEVSREARLGCPVCRVVSYIVVPWPEPAVGDEKLAIFAQHRERCNATPCKWSTRGLPCPAGKECLFDHSEAPQVRRRHDEDRLGLGRLRGLLEDEDMLDALIELAGEVSIAELDTDTLHILRAILEAEIERDLDD*	comp105896_c0	0.00048	9.389	1.073 down	0.511	1.06	1.180 down	0.133	2.507	1.338 down	0.0137	5.832	0.14604	0.12608	0.12369	0.14601	0.06943	0.12645
comp127078_c0	comp127078_c0_seq1:16-1008(-)	m.18038	sp|Q9ZT50|RHA2A_ARATH`Q9ZT50`Q:236-299,H:84-133`40.62%ID`E:1e-05`RecName: Full=E3 ubiquitin-protein ligase RHA2A; EC=6.3.2.-; AltName: Full=RING-H2 zinc finger protein RHA2a;`Eukaryota; Viridiplantae; Streptophyta; Embryophyta; Tracheophyta; Spermatophyta; Magnoliophyta; eudicotyledons; core eudicotyledons; rosids; malvids; Brassicales; Brassicaceae; Camelineae; Arabidopsis.	PF13639.1^zf-RING_2^Ring finger domain^237-291^E:4.8e-10`PF00097.20^zf-C3HC4^Zinc finger, C3HC4 type (RING finger)^238-290^E:0.0015	NOG316107	GO:0005737^cellular_component^cytoplasm`GO:0005634^cellular_component^nucleus`GO:0046872^molecular_function^metal ion binding`GO:0004842^molecular_function^ubiquitin-protein ligase activity`GO:0008270^molecular_function^zinc ion binding`GO:0009738^biological_process^abscisic acid mediated signaling pathway`GO:0009789^biological_process^positive regulation of abscisic acid mediated signaling pathw…	MTSVIPADVSSMHVETDGWMSLDAARGRVSRCFPDMECCGGSGSWTFLRVFTSFSMVIHFISIVVCVADFESVWMGLLMVALAGKLILVCWMLIIGWRNPMSDPTREVERWQQLQELHALMAIMCLLNGGTISSMGAVELQQPTVEPRRVLVPFFLAFSEFLCCATAFHGRQSAGSLTVMQIRTAHVEDSESAQKQRAAEIQWHFLLHLTNYNYSATHAISIPGQGEDVQKTTTQATCPICLDGLSDGDEVSQPFCSHIFHRSCLEGWVETLSHNLAQHRRDFTEQVLCPLRCDSAKVGLVNVVNSITPVSSITPSSGLQRMAVVPPVPP*	comp127078_c0	0.00561	5.617	1.130 down	0.375	1.427	1.111 up	0.394	-1.315	1.376 up	0.0128	-5.981	0.11003	0.22186	0.22451	0.05735	0.07567	0.13431
comp142589_c0	comp142589_c0_seq1:125-493(-)	m.26718	sp|Q9VE61|RN181_DROME`Q9VE61`Q:42-109,H:61-124`39.13%ID`E:2e-06`RecName: Full=E3 ubiquitin-protein ligase RNF181 homolog; EC=6.3.2.-; AltName: Full=RING finger protein 181 homolog;`Eukaryota; Metazoa; Ecdysozoa; Arthropoda; Hexapoda; Insecta; Pterygota; Neoptera; Endopterygota; Diptera; Brachycera; Muscomorpha; Ephydroidea; Drosophilidae; Drosophila; Sophophora.	PF13639.1^zf-RING_2^Ring finger domain^50-96^E:2.2e-11`PF00097.20^zf-C3HC4^Zinc finger, C3HC4 type (RING finger)^50-95^E:9e-07	NOG294567	GO:0016874^molecular_function^ligase activity`GO:0046872^molecular_function^metal ion binding`GO:0008270^molecular_function^zinc ion binding`GO:0016567^biological_process^protein ubiquitination	LEAWYLQGLGLAINTLLLVYALVGLLLVCRLVKLVMDLRQQKQQEAAELCSICLSPTKTGPSERRILPCNHCFHEDCLHSWWRVENKEWVSCPNCRCKFTPAAPALNLLEMGLDGGMEACED*	comp142589_c0	5.18e-07	31.626	1.615 down	0.095	3.046	1.374 down	0.0535	3.62	1.326 down	0.0103	6.469	0.15379	0.42743	0.15157	0.20331	0.03731	0.12023
comp143554_c0	comp143554_c0_seq1:1-1380(+)	m.27230	sp|Q9LYZ7|UPL4_ARATH`Q9LYZ7`Q:58-454,H:1108-1497`27.71%ID`E:7e-29`RecName: Full=E3 ubiquitin-protein ligase UPL4; Short=Ubiquitin-protein ligase 4; EC=6.3.2.-;`Eukaryota; Viridiplantae; Streptophyta; Embryophyta; Tracheophyta; Spermatophyta; Magnoliophyta; eudicotyledons; core eudicotyledons; rosids; malvids; Brassicales; Brassicaceae; Camelineae; Arabidopsis.	PF00632.20^HECT^HECT-domain (ubiquitin-transferase)^153-452^E:1.9e-42	COG5021^ Ubiquitin-protein ligase	GO:0005622^cellular_component^intracellular`GO:0004842^molecular_function^ubiquitin-protein ligase activity`GO:0042787^biological_process^protein ubiquitination involved in ubiquitin-dependent protein catabolic process	HDRQTREVNRRYSEVMKAAEGRVAQAKNMGDQRALSQAYEHLFELTKQISQDPEVWIGSLTSELAKVDRERIWDQAAALAECCLSSSGVVEIQFKDETGFGRGVTQGFFSDVAKELQRSSNNSDVPMWAQCLESEGEFLRSRRGLIVQPLAGDDPRLPEVMARFRALGRLLAIALRESFVVPLPLAATVLCQLRGEKVASEHLPQPGDGLAGEFVGACASFASDLKDLSQDERRMLAEDSAWSGRYLASETSGSFNDWTSNAEFVATGFSGPSLPSSSQANPTELRAVTLDSLDDFVEAATAFWLHTGVREQIRSLRRGLHDVLGARAGALWLFSPLELRELFCGEESVSWSSQDLYDHLHAAGGFSRDDDVMIWLRDELLEMSQGLRARFLDFATSCP…	comp143554_c0	0.0866	2.595	1.087 down	0.534	1.005	1.076 up	0.557	-0.91	1.229 down	0.0112	6.26	0.22057	0.09473	0.20028	0.12311	0.03799	0.0873
comp160262_c0	comp160262_c0_seq1:1-384(+)	m.35078	sp|Q8IVU3|HERC6_HUMAN`Q8IVU3`Q:1-121,H:86-194`39.67%ID`E:1e-15`RecName: Full=Probable E3 ubiquitin-protein ligase HERC6; EC=6.3.2.-; AltName: Full=HECT domain and RCC1-like domain-containing protein 6;`Eukaryota; Metazoa; Chordata; Craniata; Vertebrata; Euteleostomi; Mammalia; Eutheria; Euarchontoglires; Primates; Haplorrhini; Catarrhini; Hominidae; Homo.	PF00415.13^RCC1^Regulator of chromosome condensation (RCC1) repeat^9-59^E:3.3e-12`PF13540.1^RCC1_2^Regulator of chromosome condensation (RCC1) repeat^48-80^E:9.2e-07`PF00415.13^RCC1^Regulator of chromosome condensation (RCC1) repeat^69-121^E:7.6e-08	COG5021^ Ubiquitin-protein ligase	GO:0005737^cellular_component^cytoplasm`GO:0005829^cellular_component^cytosol`GO:0005634^cellular_component^nucleus`GO:0004842^molecular_function^ubiquitin-protein ligase activity`GO:0042787^biological_process^protein ubiquitination involved in ubiquitin-dependent protein catabolic process	HTLAITERGLVFAFGAGGSGQLGSGGIAETEPYPKVVESLKEIGNCLQVACGHSHSLALVQNEESLKENVYAWGLGSSGQLGIPKEQLQDRKLSPLPQKVRLDPALRVVSITSGPLAHHSFLVMQRL	comp160262_c0	0.000672	8.79	1.420 down	0.0766	3.342	1.338 up	0.171	-2.222	1.665 up	0.0231	-4.831	0.2804	0.11558	0.16816	0.3393	0.11686	0.28116
comp18224_c0	comp18224_c0_seq1:1-1647(+)	m.44062	sp|Q803I8|SYVN1_DANRE`Q803I8`Q:32-365,H:7-333`31.45%ID`E:5e-48`RecName: Full=E3 ubiquitin-protein ligase synoviolin; EC=6.3.2.-; AltName: Full=Synovial apoptosis inhibitor 1; Flags: Precursor;`Eukaryota; Metazoa; Chordata; Craniata; Vertebrata; Euteleostomi; Actinopterygii; Neopterygii; Teleostei; Ostariophysi; Cypriniformes; Cyprinidae; Danio.	PF12678.2^zf-rbx1^RING-H2 zinc finger^318-362^E:1.8e-08`PF13639.1^zf-RING_2^Ring finger domain^320-362^E:9.6e-14`PF00097.20^zf-C3HC4^Zinc finger, C3HC4 type (RING finger)^321-361^E:8e-05	COG5243^ HRD ubiquitin ligase complex, ER membrane component	GO:0005789^cellular_component^endoplasmic reticulum membrane`GO:0016021^cellular_component^integral to membrane`GO:0016874^molecular_function^ligase activity`GO:0046872^molecular_function^metal ion binding`GO:0008270^molecular_function^zinc ion binding`GO:0030433^biological_process^ER-associated protein catabolic process`GO:0018279^biological_process^protein N-linked glycosylation via asparagine`…	KYPFATSGKYSERPDVCLLHCVQQEMNFTSYVVLSTLVVLGVVAHAFAVHEQFYPAVIYLSTDKICLAVMYNFVFALFLLFGKILLRIFIGTLRDVEVEQLVDSGRGFLAETILFLVFYAPTIDNREVGTVFLIQYICCVIFMKVFHLTTQIRVSHMFEVGVPRLIVTIKLVGLMALLLGCDLLALNYFYSVASRSSTFFTWILFEALTMSTVVLVSMCRYSIHMIDLRLENGWPAKSVCLFYVDLIHDVVSMTLFLIFMLTFFVQNPSRLPIYMMADVIQVARKLAQRLRSFRRYRCISRNMEMRFPDATDTEIEESEHCVICRDSLFDGSKPKKLSCGHIFHIDCLKSWLVMQQVCPMCRAEIPADGPLLNGTPAPVPEDTGLAAAAAAAAAAAQAQ…	comp18224_c0	8.12e-06	19.573	1.135 down	0.0729	3.41	1.098 down	0.2	2.056	1.277 down	0.00573	8.12	0.03433	0.10199	0.08587	0.09968	0.02723	0.08268
comp199132_c0	comp199132_c0_seq1:3-431(+)	m.50560	sp|Q6WWW4|UPL3_ARATH`Q6WWW4`Q:70-142,H:210-277`39.73%ID`E:5e-09`RecName: Full=E3 ubiquitin-protein ligase UPL3; Short=Ubiquitin-protein ligase 3; EC=6.3.2.-; AltName: Full=HECT ubiquitin-protein ligase 3; AltName: Full=Protein KAKTUS;`Eukaryota; Viridiplantae; Streptophyta; Embryophyta; Tracheophyta; Spermatophyta; Magnoliophyta; eudicotyledons; core eudicotyledons; rosids; malvids; Brassicales; …	.	COG5021^ Ubiquitin-protein ligase	GO:0005622^cellular_component^intracellular`GO:0005886^cellular_component^plasma membrane`GO:0004842^molecular_function^ubiquitin-protein ligase activity`GO:0042023^biological_process^DNA endoreduplication`GO:0042787^biological_process^protein ubiquitination involved in ubiquitin-dependent protein catabolic process`GO:0010091^biological_process^trichome branching	EAETPQGMARGLARHRGGDLGAFSFFMKRAQMEGAEASPGGFPFGLGSSSSSSSQFSPLLRDLKSEDGQKQLVALTELAEQLSFSSEEALISFPMETFIPLLVNLLGNPGCGDETTGQVMLLACRCLYNVVDILPPTARIIV	comp199132_c0	0.00248	6.737	1.129 down	0.545	0.977	1.192 up	0.193	-2.092	1.544 up	0.0245	-4.737	0.16927	0.31713	0.14967	0.19104	0.19606	0.17808
comp21147_c0	comp21147_c0_seq1:41-2785(-)	m.54434	sp|Q5GLZ8|HERC4_HUMAN`Q5GLZ8`Q:43-258,H:32-248`36.07%ID`E:7e-33`RecName: Full=Probable E3 ubiquitin-protein ligase HERC4; EC=6.3.2.-; AltName: Full=HECT domain and RCC1-like domain-containing protein 4;`Eukaryota; Metazoa; Chordata; Craniata; Vertebrata; Euteleostomi; Mammalia; Eutheria; Euarchontoglires; Primates; Haplorrhini; Catarrhini; Hominidae; Homo.	PF13540.1^RCC1_2^Regulator of chromosome condensation (RCC1) repeat^47-68^E:3e-05`PF00415.13^RCC1^Regulator of chromosome condensation (RCC1) repeat^116-162^E:4e-06`PF13540.1^RCC1_2^Regulator of chromosome condensation (RCC1) repeat^150-179^E:1.4e-05`PF00415.13^RCC1^Regulator of chromosome condensation (RCC1) repeat^171-215^E:2.6e-07`PF13540.1^RCC1_2^Regulator of chromosome condensation (RCC1) re…	COG5021^ Ubiquitin-protein ligase	GO:0005737^cellular_component^cytoplasm`GO:0005829^cellular_component^cytosol`GO:0005634^cellular_component^nucleus`GO:0004842^molecular_function^ubiquitin-protein ligase activity`GO:0030154^biological_process^cell differentiation`GO:0042787^biological_process^protein ubiquitination involved in ubiquitin-dependent protein catabolic process`GO:0007283^biological_process^spermatogenesis	RACVAVEPTLWTSPVEGALPPCSVYCFKADQSEPEYRAEFETIKAPIRQIAFGSSHTLVLTDDGTLYSRGVAMYGSTGHGGARDVPEFTEVPALKGREVRFVAAGPFYSIAITAQGAVYSWGKAFYGETGLFTQVEAVPRFAAQVTPFKVTQVSCGHSHVLARTQMQQCVSWGENTCGQLGLGQKSKPTYKPQLLSAIPSQVLAVSAGWAHSVAVGTDGRAYSWGLNSHGQLGIGDTSTRLAPHLLHDLLGVHEVVACEAARAFTMFRTNNRALMCGQIPPDLSSSVTMDFAPHRPGKHDPKGCILAPVPLNLSTGEQGSKGMAELSEIVVFDKGAIAFARSTVYRVSPNVAPIQGGTKVRVSVTGIPYQEEESLEKMNVQVRLRSHAPNCDLIVKGRI…	comp21147_c0	0.00315	6.395	1.041 down	0.32	1.606	1.052 down	0.282	1.68	1.098 down	0.0278	4.519	0.03456	0.06442	0.07993	0.03607	0.03816	0.04658
comp24141_c0	comp24141_c0_seq1:77-904(-)	m.62313	sp|Q9LFH6|LUL2_ARATH`Q9LFH6`Q:12-271,H:6-291`26.03%ID`E:6e-17`RecName: Full=Probable E3 ubiquitin-protein ligase LUL2; EC=6.3.2.-; AltName: Full=Protein LOG2-LIKE UBIQUITIN LIGASE 2; AltName: Full=RING finger protein 269;`Eukaryota; Viridiplantae; Streptophyta; Embryophyta; Tracheophyta; Spermatophyta; Magnoliophyta; eudicotyledons; core eudicotyledons; rosids; malvids; Brassicales; Brassicaceae;…	PF13920.1^zf-C3HC4_3^Zinc finger, C3HC4 type (RING finger)^220-266^E:1.9e-11	NOG332026	GO:0046872^molecular_function^metal ion binding`GO:0004842^molecular_function^ubiquitin-protein ligase activity`GO:0008270^molecular_function^zinc ion binding	VRQGWGVMGCASSAALPRDPQQAPSPPYIPPENNPHQGPQQGAPQRHSEGAGTLTTAPLVRSLVSLRRDSCSVQEESGQWFLNFEFASLATGTATASFLASDAEQAEASLSAPSASSSASLRFGAETRQAGRLFLSADLPASLVDLQEGVHHVILDLRADSEDPMAVTLQRSFLRLPPEGSGEVHVEKQLVQCGSIIRPLDALYGTMPNPRSKADKDEGGDCVICLSNPREVAILHCRHVCLCSSCAKVTSSTWSFQCPVCRGRVAAMVGLREES*	comp24141_c0	0.00959	4.95	1.191 up	0.0505	-3.952	1.015 down	0.887	0.242	1.138 down	0.0494	3.692	0.04982	0.11784	0.07869	0.16757	0.05818	0.08289
comp25763_c0	comp25763_c0_seq1:272-838(-)	m.65563	sp|Q93Z92|RING4_ARATH`Q93Z92`Q:132-180,H:334-382`44.9%ID`E:5e-06`RecName: Full=E3 ubiquitin-protein ligase At4g11680; EC=6.3.2.-; AltName: Full=RING finger protein At4g11680;`Eukaryota; Viridiplantae; Streptophyta; Embryophyta; Tracheophyta; Spermatophyta; Magnoliophyta; eudicotyledons; core eudicotyledons; rosids; malvids; Brassicales; Brassicaceae; Camelineae; Arabidopsis.	PF12678.2^zf-rbx1^RING-H2 zinc finger^123-177^E:4.3e-07`PF13639.1^zf-RING_2^Ring finger domain^135-176^E:1.8e-10`PF13923.1^zf-C3HC4_2^Zinc finger, C3HC4 type (RING finger)^136-176^E:1.3e-06`PF00097.20^zf-C3HC4^Zinc finger, C3HC4 type (RING finger)^136-176^E:0.00029	NOG288486	GO:0016021^cellular_component^integral to membrane`GO:0005774^cellular_component^vacuolar membrane`GO:0016874^molecular_function^ligase activity`GO:0046872^molecular_function^metal ion binding`GO:0008270^molecular_function^zinc ion binding`GO:0016567^biological_process^protein ubiquitination	MQRADTASDRCFRASLHREGHGPWGIQVAVQPGSSEGLVISSIHFTAEAVKRWNLENPRQMVEPGVVISEINGRRNVFAMVLQMRSAQDLELVISRDLTPGQQQALTDVLCTHAEFEEVTREVDMTNMDGVEHQQCSICLDEMDCFTPVVELRCAHRFHSTCLQKWLLCAPRCPLCNLDVRQCQRPPR*	comp25763_c0	2.47e-06	24.092	1.023 down	0.512	1.058	1.082 down	0.229	1.904	1.156 down	0.0129	5.964	0.05968	0.02028	0.09608	0.07193	0.05143	0.04772
comp258260_c0	comp258260_c0_seq1:1-339(+)	m.65742	sp|Q6PAV2|HERC4_MOUSE`Q6PAV2`Q:2-110,H:74-181`35.14%ID`E:2e-13`RecName: Full=Probable E3 ubiquitin-protein ligase HERC4; EC=6.3.2.-; AltName: Full=HECT domain and RCC1-like domain-containing protein 4;`Eukaryota; Metazoa; Chordata; Craniata; Vertebrata; Euteleostomi; Mammalia; Eutheria; Euarchontoglires; Glires; Rodentia; Sciurognathi; Muroidea; Muridae; Murinae; Mus; Mus.	PF13540.1^RCC1_2^Regulator of chromosome condensation (RCC1) repeat^15-44^E:7e-09`PF00415.13^RCC1^Regulator of chromosome condensation (RCC1) repeat^32-82^E:1.6e-06`PF13540.1^RCC1_2^Regulator of chromosome condensation (RCC1) repeat^69-98^E:3.7e-09`PF00415.13^RCC1^Regulator of chromosome condensation (RCC1) repeat^85-112^E:1.4e-07	COG5021^ Ubiquitin-protein ligase	GO:0005737^cellular_component^cytoplasm`GO:0005829^cellular_component^cytosol`GO:0005634^cellular_component^nucleus`GO:0004842^molecular_function^ubiquitin-protein ligase activity`GO:0030154^biological_process^cell differentiation`GO:0042787^biological_process^protein ubiquitination involved in ubiquitin-dependent protein catabolic process`GO:0007283^biological_process^spermatogenesis	PQPASFVELESKRLVAVSGGRDHMVALTDAGTAISWGRSNEFGQVGHGASALKRLKPGAVCGLPALYRVLAVTCGEYSTVALLSSGELYAWGANDLGQLGTGDCEPRACPTK	comp258260_c0	0.0689	2.816	2.373 down	0.271	1.8	1.477 down	0.363	1.406	1.980 down	0.0204	5.051	0.7126	1.18822	0.23412	0.76612	0.13023	0.36796
comp28830_c0	comp28830_c0_seq2:150-1067(-)	m.70741	sp|Q6PAV2|HERC4_MOUSE`Q6PAV2`Q:30-207,H:32-267`28.33%ID`E:2e-13`RecName: Full=Probable E3 ubiquitin-protein ligase HERC4; EC=6.3.2.-; AltName: Full=HECT domain and RCC1-like domain-containing protein 4;`Eukaryota; Metazoa; Chordata; Craniata; Vertebrata; Euteleostomi; Mammalia; Eutheria; Euarchontoglires; Glires; Rodentia; Sciurognathi; Muroidea; Muridae; Murinae; Mus; Mus.	PF13540.1^RCC1_2^Regulator of chromosome condensation (RCC1) repeat^38-64^E:6.3e-11`PF13540.1^RCC1_2^Regulator of chromosome condensation (RCC1) repeat^75-101^E:2.9e-08`PF13540.1^RCC1_2^Regulator of chromosome condensation (RCC1) repeat^111-135^E:2.8e-09`PF13540.1^RCC1_2^Regulator of chromosome condensation (RCC1) repeat^150-176^E:1.4e-06`PF13540.1^RCC1_2^Regulator of chromosome condensation (RCC…	COG5021^ Ubiquitin-protein ligase	GO:0005737^cellular_component^cytoplasm`GO:0005829^cellular_component^cytosol`GO:0005634^cellular_component^nucleus`GO:0004842^molecular_function^ubiquitin-protein ligase activity`GO:0030154^biological_process^cell differentiation`GO:0042787^biological_process^protein ubiquitination involved in ubiquitin-dependent protein catabolic process`GO:0007283^biological_process^spermatogenesis	TDLGICHVTMRSGLGAVIFAAVAFGGNAKVQEGFRDVIASGGWHTCALRESGEVSCWGANDHGQSSPPKGNFIGVASGKGHSCAVKTDGQVECWGSNEYHQCDSPDAQFSQVACGAAHTCALSVDGEVLCWGSDEHSRSSGAPSGRFVGIAAAGGHSCALEESGKAHCWGFNEYNQTDVPDQKFKQIAPGYLHTCALDYQQEAICWGQKRGDNKPPSGRFRQISSRGPFTCALDMSGRAVCWPQADQREERYEVVSVGGSHFCGVQSSGQVLCRGRDDRGQSSPPSGKFQIPSKRSKRHGKGKEL*	comp28830_c0	0.00228	6.857	1.105 up	0.438	-1.247	1.325 up	0.161	-2.289	1.470 up	0.023	-4.841	0.16004	0.16852	0.32198	0.1491	0.22005	0.06619
comp30588_c0	comp30588_c0_seq1:70-1089(-)	m.73446	sp|Q8LPN7|RNG1L_ARATH`Q8LPN7`Q:26-146,H:155-269`39.67%ID`E:3e-21`RecName: Full=E3 ubiquitin-protein ligase RING1-like; EC=6.3.2.-; AltName: Full=RING finger protein 1;`Eukaryota; Viridiplantae; Streptophyta; Embryophyta; Tracheophyta; Spermatophyta; Magnoliophyta; eudicotyledons; core eudicotyledons; rosids; malvids; Brassicales; Brassicaceae; Camelineae; Arabidopsis.	PF13920.1^zf-C3HC4_3^Zinc finger, C3HC4 type (RING finger)^91-134^E:2.8e-09`PF13639.1^zf-RING_2^Ring finger domain^92-134^E:3.3e-16`PF12678.2^zf-rbx1^RING-H2 zinc finger^92-134^E:9.8e-09`PF13923.1^zf-C3HC4_2^Zinc finger, C3HC4 type (RING finger)^93-133^E:4.3e-10`PF00097.20^zf-C3HC4^Zinc finger, C3HC4 type (RING finger)^93-133^E:2.9e-08	NOG235630	GO:0016874^molecular_function^ligase activity`GO:0046872^molecular_function^metal ion binding`GO:0008270^molecular_function^zinc ion binding`GO:0016567^biological_process^protein ubiquitination	MSGPPPFFMQGQGFDPMQMLFQGGLGNADPRIIEQLFAAAGAGMNPFEQGFERAGDPDPRKKEALGASASTLRNLPRVKVTGYDIAANESPECSVCLDDLQIGATALRIPCGHLFHEDCVKEWLKKSNECPVCRWELPTDDQNYEKGRAERMKGRKIRLRQTDLTVKTAAELRRFAHFLGVDVKDCLEKGELVEKIGRSPQVLIVSADEAECGSSPSMPREPMFSPEDLEKTSISDLKAIMERLAVKGSSSNEKAELIRHLHDAGLVLSEAEARSRRESAQTTADVEMSSSNPTPSPPLAQRSVGQLKALAKELGIGLDGCLEKTDIVNRIESSPAFKC*	comp30588_c0	0.000316	10.169	1.070 down	0.284	1.746	1.023 down	0.752	0.503	1.166 down	0.0362	4.131	0.02536	0.11013	0.03968	0.12754	0.09303	0.05374
comp35711_c0	comp35711_c0_seq1:146-1867(-)	m.79694	sp|Q5FWP4|CHFR_XENLA`Q5FWP4`Q:258-572,H:265-622`26.46%ID`E:1e-31`RecName: Full=E3 ubiquitin-protein ligase CHFR; EC=6.3.2.-; AltName: Full=Checkpoint with forkhead and RING finger domains protein;`Eukaryota; Metazoa; Chordata; Craniata; Vertebrata; Euteleostomi; Amphibia; Batrachia; Anura; Pipoidea; Pipidae; Xenopodinae; Xenopus; Xenopus.	PF00498.21^FHA^FHA domain^137-205^E:2.8e-09`PF13920.1^zf-C3HC4_3^Zinc finger, C3HC4 type (RING finger)^256-307^E:2.7e-07`PF13639.1^zf-RING_2^Ring finger domain^258-302^E:5.7e-08`PF00097.20^zf-C3HC4^Zinc finger, C3HC4 type (RING finger)^259-301^E:1.9e-07	.	GO:0016605^cellular_component^PML body`GO:0046872^molecular_function^metal ion binding`GO:0000166^molecular_function^nucleotide binding`GO:0004842^molecular_function^ubiquitin-protein ligase activity`GO:0008270^molecular_function^zinc ion binding`GO:0051301^biological_process^cell division`GO:0007067^biological_process^mitosis`GO:0007093^biological_process^mitotic cell cycle checkpoint`GO:0019941…	MAENFDDAETLILGAEAAAGPTEAADGLLDLLEEKPESTATIPGVISGDISDAASKEAATEPEKVPEKLEEPKVDLPDPVEAGKGVKRAATLTLDMQEDPLPDTGAGLGIDDENTAVLSSTNPSTAKDIWLGAAVTSVGRDESNGIILGDPRVSGEQFRIHRKVDSDGIPEYELEDCSRNGTLLNKKLLHKDGTQRACLKDQDLLEVLPSSKVGQAAAIAFLFHAPAAAASLRKKRRLTEGAGSKSDLDAEQIFSEATCAICQEVMHRATSVQPCVHSFCSSCLGGWLKRPGDKLPRCPICRQAVAAVGKNHALQGLIEGLLKAHPEKQRSLAALADLDSRDPLHDNGYDLGKLRGAGDAAAGLVRFTVAAAAAAEAMDAESESEHSDMDSDDSDFEAE…	comp35711_c0	0.000317	10.163	1.115 up	0.16	-2.408	1.100 down	0.184	2.148	1.155 down	0.0489	3.706	0.09318	0.09203	0.04911	0.1186	0.05414	0.09893
comp37652_c0	comp37652_c0_seq1:11-1513(-)	m.82024	sp|Q15751|HERC1_HUMAN`Q15751`Q:144-360,H:472-748`27.05%ID`E:2e-07`RecName: Full=Probable E3 ubiquitin-protein ligase HERC1; EC=6.3.2.-; AltName: Full=HECT domain and RCC1-like domain-containing protein 1; AltName: Full=p532; AltName: Full=p619;`Eukaryota; Metazoa; Chordata; Craniata; Vertebrata; Euteleostomi; Mammalia; Eutheria; Euarchontoglires; Primates; Haplorrhini; Catarrhini; Hominidae; Homo.	.	COG5021^ Ubiquitin-protein ligase	GO:0005829^cellular_component^cytosol`GO:0005794^cellular_component^Golgi apparatus`GO:0016020^cellular_component^membrane`GO:0005086^molecular_function^ARF guanyl-nucleotide exchange factor activity`GO:0004842^molecular_function^ubiquitin-protein ligase activity`GO:0006810^biological_process^transport	YLRRARMFGRGEDEPPVNLQICLPSGSNVKLSFTTGTLMIDVKDAAQEAFKVGFIRLVTPAGHFIRSHLTIEDAGLRDGDTLNAIVQPVQLSSNGSVFALWSNCGLVTWGIPYFGGLSSEVQDRLRSGEVRLQQLQNSQRAFCAVFEDGTAMAWGESTSGGDSSKVQPMLKDVLCVQASQNAFAAILANGRVETWGAPDFGGDSRAVKEQLQHVKQIQSSDDAFAALLEDGRVVSWGDRYFNERIAGLDITNIDKVQSSAGAFAGIDVSGSAVAWGDPEKGGDCTAVKDQLTNIVAIQGNDESFAALRADGTVVTWGDPEAGGDSSSVQDKLKNVKAIQAANYAFAAILEDGSVVSWGRPQYGGDQQKVADRLKNVTHIQATEGAFAAITGDGSVVSLG…	comp37652_c0	0.0782	2.694	1.105 up	0.525	-1.026	1.127 down	0.245	1.835	1.211 down	0.0314	4.335	0.23056	0.16305	0.16136	0.09775	0.10898	0.06675
comp39004_c0	comp39004_c0_seq1:2-835(+)	m.83599	sp|E7FAM5|LIN41_DANRE`E7FAM5`Q:7-272,H:553-774`27.44%ID`E:1e-11`RecName: Full=E3 ubiquitin-protein ligase TRIM71; EC=6.3.2.-; AltName: Full=Protein lin-41 homolog; AltName: Full=Tripartite motif-containing protein 71;`Eukaryota; Metazoa; Chordata; Craniata; Vertebrata; Euteleostomi; Actinopterygii; Neopterygii; Teleostei; Ostariophysi; Cypriniformes; Cyprinidae; Danio.	PF01436.16^NHL^NHL repeat^16-41^E:9.9e-09`PF01436.16^NHL^NHL repeat^247-272^E:0.00012	.	GO:0000932^cellular_component^cytoplasmic mRNA processing body`GO:0046872^molecular_function^metal ion binding`GO:0035198^molecular_function^miRNA binding`GO:0004842^molecular_function^ubiquitin-protein ligase activity`GO:0008270^molecular_function^zinc ion binding`GO:0010172^biological_process^embryonic body morphogenesis`GO:0008543^biological_process^fibroblast growth factor receptor signaling …	AELVCGGARGPAPNQFCQPVGLAVAPDGTLYVADCGNRRVVRVGPEVEVFGEGWPNPIDVVFAETAAGSCLLVSAGNGAHLLDPETKSFDVVAEGCLPAGLALEASGSLLFADAYDHCVVRCAWRSGGASRKVVAGGAGGRETRLQRPFAVALDLDGSLLVCDSGQHRILRFQRSGDTYAATGEVICGGEHGKGLHQLSYPRGLALEPGSGALLIADTFNHRLLRWRRGQRQGELLFGRRGQQLDQLNRPTAVAFCRKRQRLLVADSGNHRILSVPL*	comp39004_c0	0.0163	4.333	1.228 up	0.171	-2.331	1.076 up	0.496	-1.053	1.204 up	0.0338	-4.228	0.14582	0.20829	0.16518	0.1166	0.10642	0.06967
comp41720_c0	comp41720_c0_seq1:64-1353(+)	m.87558	sp|Q8GYT9|SIS3_ARATH`Q8GYT9`Q:358-419,H:213-275`46.03%ID`E:4e-11`RecName: Full=E3 ubiquitin-protein ligase SIS3; EC=6.3.2.-; AltName: Full=Protein SUGAR INSENSITIVE 3; Flags: Precursor;`Eukaryota; Viridiplantae; Streptophyta; Embryophyta; Tracheophyta; Spermatophyta; Magnoliophyta; eudicotyledons; core eudicotyledons; rosids; malvids; Brassicales; Brassicaceae; Camelineae; Arabidopsis.	PF13639.1^zf-RING_2^Ring finger domain^378-421^E:1e-14`PF12678.2^zf-rbx1^RING-H2 zinc finger^378-422^E:3.7e-07`PF13923.1^zf-C3HC4_2^Zinc finger, C3HC4 type (RING finger)^379-421^E:5.3e-09`PF00097.20^zf-C3HC4^Zinc finger, C3HC4 type (RING finger)^379-420^E:3.2e-07`PF12861.2^zf-Apc11^Anaphase-promoting complex subunit 11 RING-H2 finger^396-426^E:0.00011	NOG317826	GO:0016021^cellular_component^integral to membrane`GO:0046872^molecular_function^metal ion binding`GO:0004842^molecular_function^ubiquitin-protein ligase activity`GO:0008270^molecular_function^zinc ion binding`GO:0010182^biological_process^sugar mediated signaling pathway	MAWLSRLPKRRVVSGLDLDEDDLPATSASGLCPKRDSRPSVASRHRRVIEEETVARTRALPAAVPPSEGPLPEERPERPATRQPPRVESAPRRRRNSSELSISEDQPASRNPESAAAPTPCRRRWTRRVKRRQAAREATEEAEHLIDVIGLSERPQEDESAPRRMAASTSQEPSSSWRSAAAETIEIPDTQPDPHELHEISESEDWSPAGLGRAVRLPPPMLWPSALREQPLPWRNEVALAARAATARMPARQGQPIPSHDLAFAQLIQMQMMQEVSFDLRRESERLFDHLTTVTRNIMSRQGLPDAIPELRQPWGGQRGGAAQMRRGLEGREFTADDYETLLQLDAPAASQGRAVEIQSLISVLPSSKLPAGAASRDCMVCMDEMQAGHEVKTLPCMH…	comp41720_c0	0.000251	10.62	1.047 up	0.465	-1.175	1.041 down	0.341	1.473	1.222 down	0.0261	4.629	0.07489	0.08499	0.06863	0.03994	0.12325	0.02116
comp44555_c0	comp44555_c0_seq1:174-830(-)	m.92320	sp|Q9VR91|HERC2_DROME`Q9VR91`Q:3-184,H:3087-3313`29.96%ID`E:2e-06`RecName: Full=Probable E3 ubiquitin-protein ligase HERC2; EC=6.3.2.-; AltName: Full=HECT domain and RCC1-like domain-containing protein 2;`Eukaryota; Metazoa; Ecdysozoa; Arthropoda; Hexapoda; Insecta; Pterygota; Neoptera; Endopterygota; Diptera; Brachycera; Muscomorpha; Ephydroidea; Drosophilidae; Drosophila; Sophophora.	.	COG5021^ Ubiquitin-protein ligase	GO:0005814^cellular_component^centriole`GO:0005737^cellular_component^cytoplasm`GO:0005634^cellular_component^nucleus`GO:0020037^molecular_function^heme binding`GO:0046872^molecular_function^metal ion binding`GO:0004842^molecular_function^ubiquitin-protein ligase activity`GO:0042787^biological_process^protein ubiquitination involved in ubiquitin-dependent protein catabolic process	FAAILADGRVVTWGQPEDGGDSSSVQNELRNVASITGSLSASAALRFDGSVVCWGDAECGGDAGDVQRQLKHVKSLHASDKAFAAILTDGSVVTWGHEDMGGDSTDVKDQLKEVQEIFSTGFAFAALRRDATVVTWGDPFHGGDSSASGSVPLRNVRTIRGANRAFAAILLDGSVVAWGDADCGGDISKVKDQLVNVQEISASERAFTAILATGRVVS*	comp44555_c0	0.105	2.418	1.179 up	0.66	-0.723	1.400 up	0.312	-1.572	1.622 up	0.0159	-5.513	0.51981	0.40335	0.518	0.3375	0.19975	0.15576
comp44624_c0	comp44624_c0_seq2:90-800(+)	m.92442	sp|Q1L721|RN138_XENLA`Q1L721`Q:20-94,H:17-90`32%ID`E:4e-07`RecName: Full=E3 ubiquitin-protein ligase RNF138; EC=6.3.2.-; AltName: Full=Nemo-like kinase-associated RING finger protein; Short=NLK-associated RING finger protein; Short=xNARF; AltName: Full=RING finger protein 138;`Eukaryota; Metazoa; Chordata; Craniata; Vertebrata; Euteleostomi; Amphibia; Batrachia; Anura; Pipoidea; Pipidae; Xenopodi…	PF04564.10^U-box^U-box domain^16-70^E:9.7e-05`PF00097.20^zf-C3HC4^Zinc finger, C3HC4 type (RING finger)^20-59^E:0.0023	.	GO:0005622^cellular_component^intracellular`GO:0016874^molecular_function^ligase activity`GO:0046872^molecular_function^metal ion binding`GO:0008270^molecular_function^zinc ion binding`GO:0051865^biological_process^protein autoubiquitination`GO:0042787^biological_process^protein ubiquitination involved in ubiquitin-dependent protein catabolic process`GO:0016055^biological_process^Wnt receptor sig…	MGLEDHELARPDAVSPTLRCPICTDVFAEPVSCSSCQQVFCRSCIERAVLTCEPVCPTCRAPMTKDLQPNLVVSSLLNELQVRCVHPGCYWTGRWDERPLHSSHCLARELLLMQEWKAEMEHVRSMLIEREKEKGAMHQRIKELTDHTSRLEEEAKVKQLQVNVKQSMLDFKQQEVEDLRRQLGQVIKQQHASHFHLHSLFPLLFLLLFVIHLFFFYDTLPRVSRVLGIQECLFAT*	comp44624_c0	0.000263	10.526	1.012 up	0.856	-0.318	1.123 down	0.18	2.169	1.178 down	0.0077	7.207	0.02703	0.11183	0.12104	0.09587	0.06333	0.01707
comp44801_c0	comp44801_c0_seq1:1-900(-)	m.92765	sp|Q6PAV2|HERC4_MOUSE`Q6PAV2`Q:17-292,H:1-275`37.94%ID`E:7e-51`RecName: Full=Probable E3 ubiquitin-protein ligase HERC4; EC=6.3.2.-; AltName: Full=HECT domain and RCC1-like domain-containing protein 4;`Eukaryota; Metazoa; Chordata; Craniata; Vertebrata; Euteleostomi; Mammalia; Eutheria; Euarchontoglires; Glires; Rodentia; Sciurognathi; Muroidea; Muridae; Murinae; Mus; Mus.	PF13540.1^RCC1_2^Regulator of chromosome condensation (RCC1) repeat^61-83^E:2e-05`PF00415.13^RCC1^Regulator of chromosome condensation (RCC1) repeat^70-116^E:9.9e-08`PF13540.1^RCC1_2^Regulator of chromosome condensation (RCC1) repeat^159-186^E:1.6e-07`PF00415.13^RCC1^Regulator of chromosome condensation (RCC1) repeat^173-221^E:1.1e-13`PF13540.1^RCC1_2^Regulator of chromosome condensation (RCC1) r…	COG5021^ Ubiquitin-protein ligase	GO:0005737^cellular_component^cytoplasm`GO:0005829^cellular_component^cytosol`GO:0005634^cellular_component^nucleus`GO:0004842^molecular_function^ubiquitin-protein ligase activity`GO:0030154^biological_process^cell differentiation`GO:0042787^biological_process^protein ubiquitination involved in ubiquitin-dependent protein catabolic process`GO:0007283^biological_process^spermatogenesis	MEGSSMEVDDGSGSIVVLAMGNNSDGQLGCGVLDDDDDKVFEPTSLGTFESIVVRNCAMSLKHSMWLTADGIVYSAGDNDSGQLGRSGKRTKPFKIESIEHLPVESVAAGNGFTVLAGKLDGRLMGVGRGDRGQLGMGGADRDDKEKVKFSREENQLLQLSAGESHCIALSRSGKVLAFGENRHGQLGLGDFVSSATPKPIASLHSRPVVRVCCGASHSLARTASGLLWAWGCNEHGQLGLGDTKPRFHPEQVKAMRVSRCVDVAAGSRHTLAITERGLVFAFGAGGSGQLGSGGIAETE	comp44801_c0	0.000657	8.827	1.205 down	0.432	1.262	1.217 up	0.283	-1.673	1.404 up	0.0201	-5.086	0.25285	0.34428	0.18172	0.28695	0.17076	0.0891
comp44985_c0	comp44985_c0_seq1:3-542(-)	m.93079	sp|Q86YT6|MIB1_HUMAN`Q86YT6`Q:7-154,H:468-617`32%ID`E:1e-12`RecName: Full=E3 ubiquitin-protein ligase MIB1; EC=6.3.2.-; AltName: Full=DAPK-interacting protein 1; Short=DIP-1; AltName: Full=Mind bomb homolog 1; AltName: Full=Zinc finger ZZ type with ankyrin repeat domain protein 2;`Eukaryota; Metazoa; Chordata; Craniata; Vertebrata; Euteleostomi; Mammalia; Eutheria; Euarchontoglires; Primates; Hap…	PF13637.1^Ank_4^Ankyrin repeats (many copies)^5-56^E:3.9e-08`PF13606.1^Ank_3^Ankyrin repeat^5-29^E:0.0003`PF12796.2^Ank_2^Ankyrin repeats (3 copies)^6-64^E:2e-13`PF00023.25^Ank^Ankyrin repeat^6-33^E:1e-05`PF00023.25^Ank^Ankyrin repeat^39-66^E:5.8e-05`PF12796.2^Ank_2^Ankyrin repeats (3 copies)^75-156^E:4e-06	COG0666^ FOG: Ankyrin repeat	GO:0005813^cellular_component^centrosome`GO:0031410^cellular_component^cytoplasmic vesicle`GO:0031965^cellular_component^nuclear membrane`GO:0005886^cellular_component^plasma membrane`GO:0014069^cellular_component^postsynaptic density`GO:0046872^molecular_function^metal ion binding`GO:0004842^molecular_function^ubiquitin-protein ligase activity`GO:0008270^molecular_function^zinc ion binding`GO:00…	GADLPPLHRAAENGHDAVVRLLLARRADVRSKDVEDKEPLHHAAFNDNGHVAQLLLEHRASLTAADQRKLTAFGSAADGGYPELMETLLDGHAPKTARGYETSAVHAASKGHLPVLRKLLAWRADVALPDASGRRLVDHAEFYQHHSVAAFLRSYDGEAPPSTKKRRRKGKAKPQSEEL*	comp44985_c0	0.00742	5.264	1.164 down	0.625	0.798	1.068 down	0.887	0.241	1.495 up	0.0381	-4.058	0.23773	0.49737	0.73023	0.30085	0.25798	0.12404
comp58435_c0	comp58435_c0_seq1:118-1119(-)	m.114752	sp|Q9LN71|RING1_ARATH`Q9LN71`Q:271-333,H:347-408`46.03%ID`E:5e-09`RecName: Full=E3 ubiquitin-protein ligase At1g12760; EC=6.3.2.-; AltName: Full=RING finger protein At1g12760;`Eukaryota; Viridiplantae; Streptophyta; Embryophyta; Tracheophyta; Spermatophyta; Magnoliophyta; eudicotyledons; core eudicotyledons; rosids; malvids; Brassicales; Brassicaceae; Camelineae; Arabidopsis.	PF13639.1^zf-RING_2^Ring finger domain^276-318^E:1.2e-13`PF13923.1^zf-C3HC4_2^Zinc finger, C3HC4 type (RING finger)^277-318^E:4.8e-07`PF00097.20^zf-C3HC4^Zinc finger, C3HC4 type (RING finger)^277-318^E:1.4e-06	NOG277561	GO:0016021^cellular_component^integral to membrane`GO:0046872^molecular_function^metal ion binding`GO:0004842^molecular_function^ubiquitin-protein ligase activity`GO:0008270^molecular_function^zinc ion binding	PSYSPSESSDPLEKSLLQFFSLQSRLLVHCGNFNLNHESMPWARHAGFGQDLLRRILNHKERQGQFEALQSAMDAEESPMAEMFTLFPHESAAVMQRGIELGIVCSCFLVLHCCIVVWRYWESEDDADLLLRLLCLARIACAIPRPYFWIRTRRLFVQARYQPTPQLVTRRLLDVYCNPFGIEKALLLFYYGWLAAVSLVAFIFRLYPEESDFTGAIWRHCLFNFISIAVHRILCVLLFYYLMKSDFKRGIPQHMLEKYSKRIVFPSSSQLGGDLDCSICFGAYNDGEEIRKLSCQHHFHQSCVDEWLLGHQNRCPLCLSIVGPHSNKEWNQI*	comp58435_c0	7.75e-05	13.171	1.162 up	0.0742	-3.386	1.235 up	0.0525	-3.643	1.247 up	0.00704	-7.483	0.10802	0.06868	0.02545	0.16559	0.08059	0.0281
comp60181_c0	comp60181_c0_seq1:196-1200(-)	m.118171	sp|Q641J8|RF12A_XENLA`Q641J8`Q:232-319,H:532-612`41.57%ID`E:5e-13`RecName: Full=E3 ubiquitin-protein ligase RNF12-A; EC=6.3.2.-; AltName: Full=RING finger protein 12-A; AltName: Full=XRnf12;`Eukaryota; Metazoa; Chordata; Craniata; Vertebrata; Euteleostomi; Amphibia; Batrachia; Anura; Pipoidea; Pipidae; Xenopodinae; Xenopus; Xenopus.	PF12678.2^zf-rbx1^RING-H2 zinc finger^271-315^E:7.6e-08`PF13920.1^zf-C3HC4_3^Zinc finger, C3HC4 type (RING finger)^273-321^E:7e-08`PF13639.1^zf-RING_2^Ring finger domain^274-315^E:4.8e-15`PF13923.1^zf-C3HC4_2^Zinc finger, C3HC4 type (RING finger)^275-315^E:3.3e-10`PF00097.20^zf-C3HC4^Zinc finger, C3HC4 type (RING finger)^275-315^E:5.9e-09	.	GO:0005634^cellular_component^nucleus`GO:0046872^molecular_function^metal ion binding`GO:0004842^molecular_function^ubiquitin-protein ligase activity`GO:0008270^molecular_function^zinc ion binding`GO:0000578^biological_process^embryonic axis specification`GO:0042787^biological_process^protein ubiquitination involved in ubiquitin-dependent protein catabolic process	SQSTVLETLPTVCLSVRLIAEMQVHTFARFSNLVRGSRDQEPSPKRSLLQQSMLRISDKVSGFFFGSASDSVHDNLVEVVRRNPVAATSLLRTVSWFSVVGNVVSATSCGVFLCLYWTKCGCDRPLRWWLLLQSLLQILQLPVRLVLLCIIRFAEESGADLQERIVSLTSSQAWQMSKKVAVFQYGWFVLGMVWWVHTDECPECPSISKLMAAVMALSVWRAGLAVCTFRAFFGHEESPDKAPAAIGATHSQISALPAYHFKTCCAKGEDAQEPCSICLSGFGEGVLMRRLPCGHHFHRQCIDKWLRRNKRCPLCMRAIDESPTSKPNHCEASK*	comp60181_c0	7.08e-07	29.971	1.043 up	0.314	-1.631	1.097 down	0.337	1.486	1.249 down	0.016	5.499	0.05749	0.0489	0.10618	0.14667	0.09357	0.07018
comp65069_c0	comp65069_c0_seq1:406-1128(+)	m.127574	sp|Q13434|MKRN4_HUMAN`Q13434`Q:78-215,H:281-435`42.95%ID`E:3e-32`RecName: Full=Putative E3 ubiquitin-protein ligase makorin-4; EC=6.3.2.-; AltName: Full=Makorin RING finger protein pseudogene 4; AltName: Full=Makorin RING finger protein pseudogene 5; AltName: Full=RING finger protein 64; AltName: Full=Zinc finger protein 127-Xp; Short=ZNF127-Xp; AltName: Full=Zinc finger protein 127-like 1;`Eukar…	PF13639.1^zf-RING_2^Ring finger domain^99-150^E:3.2e-09`PF00097.20^zf-C3HC4^Zinc finger, C3HC4 type (RING finger)^100-149^E:8.2e-08	.	GO:0016874^molecular_function^ligase activity`GO:0046872^molecular_function^metal ion binding`GO:0003676^molecular_function^nucleic acid binding`GO:0008270^molecular_function^zinc ion binding`GO:0016567^biological_process^protein ubiquitination	MGPAIGPGPIGPGPGIGFGPDQGEPPYFSDLGLGPSLGPLDQAPGRPNRGPVGPVGPSIGQMGSVGPLGLLSDLGPGPLDQERHERHERHEPLDPEFSECGICFENVRRRGERFGMLENCDHAFCLSCIRGWRREREQDKQNLRLCPVCRNESFYVIPCDTIVLDPPEKKRIIDQYKQEMGRIPCKLFDYGRGTCPFGTSCFYAHLNPDGTRYIPPPLKWLRGAEGSEVKSEVKLSDFFD*	comp65069_c0	0.00466	5.862	1.079 up	0.402	-1.344	1.047 down	0.624	0.763	1.277 down	0.0107	6.371	0.08195	0.14301	0.12856	0.122	0.07552	0.08103
comp65596_c0	comp65596_c0_seq1:69-809(+)	m.128649	sp|O60103|DOA10_SCHPO`O60103`Q:16-114,H:8-96`32.69%ID`E:2e-06`RecName: Full=ERAD-associated E3 ubiquitin-protein ligase doa10; EC=6.3.2.-;`Eukaryota; Fungi; Dikarya; Ascomycota; Taphrinomycotina; Schizosaccharomycetes; Schizosaccharomycetales; Schizosaccharomycetaceae; Schizosaccharomyces.	PF12906.2^RINGv^RING-variant domain^16-64^E:8.8e-10	COG5183^ Protein involved in mRNA turnover and stability	GO:0030176^cellular_component^integral to endoplasmic reticulum membrane`GO:0046872^molecular_function^metal ion binding`GO:0004842^molecular_function^ubiquitin-protein ligase activity`GO:0008270^molecular_function^zinc ion binding`GO:0030433^biological_process^ER-associated protein catabolic process	MPMTFRQSRARQNAECRLCLGQADDELIAPCRCAGSGRWVHRECLDTWRASGQNPRAFTHCCACGFRYKLVKSTVDGTTSTTVSCKTRKLLLRLFAICALGALSARLGWFFRVMPAVLIRYFRTRNQVATKEVQPLRSDLARLAKQYVVEHSPSMGSQQKDHAKSFCAVVLYPFEPKLPVEPAERFVKLSVGQLVEVTHETRNGWYFGYLLSDPHHAGYLPKSHVVSFSGFCQMQKMYYSDQADKF*	comp65596_c0	3.12e-05	15.473	1.320 down	0.101	2.968	1.157 down	0.293	1.638	1.341 down	0.0083	6.996	0.23861	0.12639	0.15178	0.20799	0.07057	0.09851
comp66046_c0	comp66046_c0_seq1:1-2679(+)	m.129424	sp|Q6WWW4|UPL3_ARATH`Q6WWW4`Q:610-870,H:1384-1631`28.93%ID`E:1e-18`RecName: Full=E3 ubiquitin-protein ligase UPL3; Short=Ubiquitin-protein ligase 3; EC=6.3.2.-; AltName: Full=HECT ubiquitin-protein ligase 3; AltName: Full=Protein KAKTUS;`Eukaryota; Viridiplantae; Streptophyta; Embryophyta; Tracheophyta; Spermatophyta; Magnoliophyta; eudicotyledons; core eudicotyledons; rosids; malvids; Brassicale…	PF02825.15^WWE^WWE domain^365-430^E:6e-10	COG5021^ Ubiquitin-protein ligase	GO:0005622^cellular_component^intracellular`GO:0005886^cellular_component^plasma membrane`GO:0004842^molecular_function^ubiquitin-protein ligase activity`GO:0042023^biological_process^DNA endoreduplication`GO:0042787^biological_process^protein ubiquitination involved in ubiquitin-dependent protein catabolic process`GO:0010091^biological_process^trichome branching	AEGPVSGVDCLVRPLELALESSSADTSKTLFVEPLLPLRDLERFLLQTSTEMEEGYLVWCRSVVGQSLAERDVSSRGSKEAWRIAQVKSFDIVAKLPVHTLVYEDGEEAKLLLHLREVVVLRREAKDAAATNGAEATQAPNSTQGDLEDASPPAESEAEASEGEGRAAEAEEKIHKLVVKMPMVQEGEIPFEMVWADLLEAGEAVLQASPDGTWTALGWKDRSELQEAFKASLEANGQGTLARGMTREQANLLLERMDELADAMSVVMDRTDVPHARPSKKSTEGQICRRVQLQNSSRTVGVAVWEYEDGLDVVDQSGRFLPKVPTSQILPPSNRRRHAPGRSLPLELSVLGLSGNSSRGEPRGFEWQFAGDQGWCKYDPAASRLLEAAKERGEDTVSV…	comp66046_c0	3.1e-05	15.497	1.072 up	0.171	-2.332	1.211 up	0.105	-2.78	1.326 up	0.0269	-4.577	0.07784	0.03749	0.1127	0.16378	0.15718	0.08424
comp66429_c0	comp66429_c0_seq1:3-1448(-)	m.130223	sp|Q9LY41|ATL4_ARATH`Q9LY41`Q:151-241,H:84-172`35.42%ID`E:1e-06`RecName: Full=E3 ubiquitin-protein ligase ATL4; EC=6.3.2.-; AltName: Full=Protein ARABIDOPSIS TOXICOS EN LEVADURA 4; Short=Protein ATL4; AltName: Full=RING-H2 finger protein ATL4; AltName: Full=RING-H2 finger protein RHX1a;`Eukaryota; Viridiplantae; Streptophyta; Embryophyta; Tracheophyta; Spermatophyta; Magnoliophyta; eudicotyledons…	PF13639.1^zf-RING_2^Ring finger domain^178-228^E:3.1e-09	NOG296717	GO:0016021^cellular_component^integral to membrane`GO:0046872^molecular_function^metal ion binding`GO:0004842^molecular_function^ubiquitin-protein ligase activity`GO:0008270^molecular_function^zinc ion binding	ERLGSEVAAGHFFEVNEVMRGSMNREAEAPSASGSRRRAGSCPPQGRTPPGPTISSAARNAIRSGLVAASQFRGTELSGWPLAAGLGSNITARIISTDRGNIDLSHRPPGVPGTLQLTVLVPVLLNTPRRTQEDVAGIGTTWTLGDAEISVQPEILSKLKITVDDGETQVASSSSLCDSCGICLQPFQPGENLTALPCATDICPSVWHAECVRKWLCQGQTPTCPLCRSSIETADSSSAQSTSPSFALEVRAALPLSATSGLQAAFSSGRGTSNQLLQQLGQVIIQDILLLTLSQHTGVSGSLSSTASLPHLAGSGLLNGATADASSALADLGGLLLQTLTTNGTLPVTLSAVETWAPGTGSPTHSETRSASENKGRGRGNRSKGRGKGNRSELSQRGA…	comp66429_c0	1.44e-05	17.741	1.100 up	0.227	-2.001	1.051 up	0.419	-1.246	1.205 up	0.00849	-6.937	0.03223	0.1344	0.05992	0.10045	0.06277	0.04571
comp67519_c0	comp67519_c0_seq3:163-1872(-)	m.132633	sp|Q8BZZ3|WWP1_MOUSE`Q8BZZ3`Q:4-106,H:311-418`31.48%ID`E:3e-06`RecName: Full=NEDD4-like E3 ubiquitin-protein ligase WWP1; EC=6.3.2.-; AltName: Full=WW domain-containing protein 1;`Eukaryota; Metazoa; Chordata; Craniata; Vertebrata; Euteleostomi; Mammalia; Eutheria; Euarchontoglires; Glires; Rodentia; Sciurognathi; Muroidea; Muridae; Murinae; Mus; Mus.	PF00397.21^WW^WW domain^37-66^E:7.2e-07	COG5021^ Ubiquitin-protein ligase	GO:0005737^cellular_component^cytoplasm`GO:0005634^cellular_component^nucleus`GO:0005886^cellular_component^plasma membrane`GO:0004842^molecular_function^ubiquitin-protein ligase activity`GO:0030324^biological_process^lung development`GO:0045892^biological_process^negative regulation of transcription, DNA-dependent`GO:0043161^biological_process^proteasomal ubiquitin-dependent protein catabolic pr…	GAPEPAVSKEDTSGEDEVRAAVMASLEAAKNSQEVTLPAGWEMQTTPDGQEFYVNLRSNLTQWQVPKLPAHWEERFSRNGEVYYLSLFDGRTQWDWPQENAEAFERRLEELPEPSRMLALPGSTQELSIANPDADDASSRASDESSLGIALDEVDANELLAVPPGTEVEMTPREDKDQQQLTKWGADQRDAEWISLKRQMANQKKAHDERWLTARHFPGVREFVRKYELANQVNNWDRAVDNVTLKIDNAERQRGQLGAVAELRKEELRQIFPIIQRLQWTKWSGFEIFCHCVIREYPLQTALRNTARPTKFHRTLLHIFRVIASLVGACIAVTFEAPVNEEVEATSTATWDLFIQALTMPITGNTILCAFLGMLFSSIVKRLVLRLFYRYAIPYNQRP…	comp67519_c0	2.18e-07	36.969	1.050 down	0.312	1.638	1.254 down	0.0576	3.516	1.114 down	0.0156	5.549	0.05277	0.06958	0.14719	0.114	0.0403	0.03961
comp69150_c0	comp69150_c0_seq1:171-3137(-)	m.136327	sp|Q5R9W1|MARH6_PONAB`Q5R9W1`Q:30-113,H:2-85`43.53%ID`E:4e-13`RecName: Full=E3 ubiquitin-protein ligase MARCH6; EC=6.3.2.-; AltName: Full=Membrane-associated RING finger protein 6; AltName: Full=Membrane-associated RING-CH protein VI; Short=MARCH-VI;`Eukaryota; Metazoa; Chordata; Craniata; Vertebrata; Euteleostomi; Mammalia; Eutheria; Euarchontoglires; Primates; Haplorrhini; Catarrhini; Hominidae…	PF12906.2^RINGv^RING-variant domain^37-83^E:1.2e-11	.	GO:0030176^cellular_component^integral to endoplasmic reticulum membrane`GO:0016874^molecular_function^ligase activity`GO:0046872^molecular_function^metal ion binding`GO:0008270^molecular_function^zinc ion binding`GO:0070936^biological_process^protein K48-linked ubiquitination	RILCSSDDMTEGQQTVSLNWSAGSSSSTEDDEDELCCRICRQGEEAGKLYCPCRCAGSIKWIHGACLQAWLKSYERKPACELCGYPFDFISVYSKNAPHQLTLADWVGAFCSSSWRVSHRVLRILYAIGLWGIVLPILTIMATRSIFGRRARPELTSAWHVLPLTLDIFIGECLSLAGIAFIYFLSFLTAVRTTVSTDGRSSEGSSQAAEGEASSAEPSSSIGSQAEPRQRLNENDPEEDLMVIMGLSGNPVRSFLSMLIFLSANIAGVYLFLGIPSFLGRWTLRSVLPWIQAISPDVVAVLLWSSSETELSRSRPADRQFVSGRPVVLPSAGASVLLDMLGLAMGYFVVACCAISFVLVMLLLGAAAGYNSRSWQALRTLMNVAETQLCNFASEGWWR…	comp69150_c0	0.000585	9.032	1.119 down	0.136	2.603	1.079 down	0.155	2.332	1.165 down	0.0199	5.096	0.0438	0.11687	0.07053	0.06277	0.06737	0.05453
comp69337_c0	comp69337_c0_seq1:283-1365(-)	m.136698	sp|Q90972|RNF13_CHICK`Q90972`Q:235-332,H:223-310`30.61%ID`E:6e-11`RecName: Full=E3 ubiquitin-protein ligase RNF13; EC=6.3.2.-; AltName: Full=C-RZF; AltName: Full=RING finger protein 13; Flags: Precursor;`Eukaryota; Metazoa; Chordata; Craniata; Vertebrata; Euteleostomi; Archosauria; Dinosauria; Saurischia; Theropoda; Coelurosauria; Aves; Neognathae; Galliformes; Phasianidae; Phasianinae; Gallus.	PF12861.2^zf-Apc11^Anaphase-promoting complex subunit 11 RING-H2 finger^249-302^E:9.9e-05`PF13639.1^zf-RING_2^Ring finger domain^254-301^E:2.4e-12`PF00097.20^zf-C3HC4^Zinc finger, C3HC4 type (RING finger)^256-300^E:0.0003	COG5540^ RING-finger-containing ubiquitin ligase	GO:0016021^cellular_component^integral to membrane`GO:0005634^cellular_component^nucleus`GO:0046872^molecular_function^metal ion binding`GO:0004842^molecular_function^ubiquitin-protein ligase activity`GO:0008270^molecular_function^zinc ion binding`GO:0051865^biological_process^protein autoubiquitination	DLTRVLFAVWASNGAFCCHDMISVCFGLWLILGFLLVDGQVCRVQVLTELEGEIRGSISSGLSRSEDCAWHIFPGLNLRAIEFQLLEPATFVGSDGLMIYGSRSMRASSRIATFHRTNPIPDAMMLTGTSEAVLWLNGIHNESNIRLGYACRPFGTRIGGTWFSPVGYACVLAAFIVVGFAMSLMPVYLVCYCKARRHQELLMQESQLMMRSELARRIRQNEAVRAQEQQVVASLEALPLEKWKIEGGRRRSTNECCLCLEDYGDEDMLRVLPCCHYFHQACIDKWFSANRFIPRSCPLCKRDPMIMMLSSAETHTDPEADQESLAVNASVPSSAARTPPRRASVPNILAIGRPQEAWMA*	comp69337_c0	0.0021	6.975	1.003 down	0.962	0.094	1.089 down	0.345	1.462	1.244 down	0.0174	5.341	0.0751	0.05407	0.11088	0.1269	0.07918	0.08749
comp72922_c0	comp72922_c0_seq3:180-626(-)	m.144685	sp|A8Y4B2|HRD1_CAEBR`A8Y4B2`Q:103-147,H:292-336`46.67%ID`E:4e-09`RecName: Full=E3 ubiquitin-protein ligase hrd-1; AltName: Full=Suppressor/enhancer of lin-12; EC=6.3.2.-; Flags: Precursor;`Eukaryota; Metazoa; Ecdysozoa; Nematoda; Chromadorea; Rhabditida; Rhabditoidea; Rhabditidae; Peloderinae; Caenorhabditis.	PF13639.1^zf-RING_2^Ring finger domain^103-143^E:7e-13`PF13923.1^zf-C3HC4_2^Zinc finger, C3HC4 type (RING finger)^103-143^E:2.6e-07`PF00097.20^zf-C3HC4^Zinc finger, C3HC4 type (RING finger)^103-143^E:2.9e-05`PF13445.1^zf-RING_UBOX^RING-type zinc-finger^103-141^E:7e-05	COG5243^ HRD ubiquitin ligase complex, ER membrane component	GO:0005789^cellular_component^endoplasmic reticulum membrane`GO:0016021^cellular_component^integral to membrane`GO:0016874^molecular_function^ligase activity`GO:0046872^molecular_function^metal ion binding`GO:0008270^molecular_function^zinc ion binding`GO:0016567^biological_process^protein ubiquitination	MVPGVDGLVVVSLDESVQRWNLEHPELAIRRGHVVLEINDKTTLEEMHQELRRGSLPRELLLSREDGGDLPPQQRWIFEKTLQHHTADAWMQRVEALDKAEGCSICLEDMAVASEAVRLPCGHCYHPRCLKNWFVRKLRCPLCNVAVE*	comp72922_c0	0.000217	10.909	1.056 up	0.533	-1.007	1.170 down	0.125	2.574	1.480 down	0.0249	4.713	0.0572	0.14775	0.14349	0.10221	0.08483	0.22463
comp77286_c0	comp77286_c0_seq2:2-748(+)	m.155372	sp|Q15751|HERC1_HUMAN`Q15751`Q:12-246,H:404-695`24.75%ID`E:5e-06`RecName: Full=Probable E3 ubiquitin-protein ligase HERC1; EC=6.3.2.-; AltName: Full=HECT domain and RCC1-like domain-containing protein 1; AltName: Full=p532; AltName: Full=p619;`Eukaryota; Metazoa; Chordata; Craniata; Vertebrata; Euteleostomi; Mammalia; Eutheria; Euarchontoglires; Primates; Haplorrhini; Catarrhini; Hominidae; Homo.	.	COG5021^ Ubiquitin-protein ligase	GO:0005829^cellular_component^cytosol`GO:0005794^cellular_component^Golgi apparatus`GO:0016020^cellular_component^membrane`GO:0005086^molecular_function^ARF guanyl-nucleotide exchange factor activity`GO:0004842^molecular_function^ubiquitin-protein ligase activity`GO:0006810^biological_process^transport	GDSSQVQRQLRDVQQMQVTHFAFAAILADGAVVSWGSSSYGGDNSAVKLKLRHVKQVQATGYAFAAILSDGSVVTWGSPAYGGNSTAVQNQLRNVRQIQATDVAFAAILADGLVVTWGQAALGGDSSAVQNLLWNTVQIQAADRAFAAISTDGAVVSWGDLALSDDCCIVEDQLLTVREVQATAFAFAAILEDGSVATWGDRSAGGDSHVVRDQLRSVQQLQATRYAFAAIRTDGSVVTWGDGAFGGD	comp77286_c0	0.021	4.049	1.388 up	0.258	-1.854	1.366 up	0.0946	-2.892	1.352 up	0.0182	-5.262	0.47379	0.19025	0.20681	0.23266	0.07788	0.14617
comp79591_c0	comp79591_c0_seq1:70-1359(+)	m.161600	sp|P40072|SLX8_YEAST`P40072`Q:59-118,H:200-258`38.46%ID`E:2e-06`RecName: Full=E3 ubiquitin-protein ligase complex SLX5-SLX8 subunit SLX8; EC=6.3.2.-; AltName: Full=Synthetic lethal of unknown function protein 8;`Eukaryota; Fungi; Dikarya; Ascomycota; Saccharomycotina; Saccharomycetes; Saccharomycetales; Saccharomycetaceae; Saccharomyces.	PF13639.1^zf-RING_2^Ring finger domain^64-110^E:2.9e-08`PF00097.20^zf-C3HC4^Zinc finger, C3HC4 type (RING finger)^65-109^E:2.1e-07`PF13923.1^zf-C3HC4_2^Zinc finger, C3HC4 type (RING finger)^65-109^E:2e-06`PF13445.1^zf-RING_UBOX^RING-type zinc-finger^65-93^E:2.1e-05	COG5574^ RING-finger-containing E3 ubiquitin ligase	GO:0005730^cellular_component^nucleolus`GO:0005634^cellular_component^nucleus`GO:0000151^cellular_component^ubiquitin ligase complex`GO:0046872^molecular_function^metal ion binding`GO:0004842^molecular_function^ubiquitin-protein ligase activity`GO:0008270^molecular_function^zinc ion binding`GO:0006281^biological_process^DNA repair`GO:0016925^biological_process^protein sumoylation`GO:0006974^biolo…	MFATLRKRHVRQTGSTGPAGSASGSHGSHGAPLPALSICRLEAPEELLKKLRRHADDPALAEFTCPICWEPFWQPVRTVCGHAFCEGCLLKSVLAQLGHDQPDVSCPLCRHPLHVDDVSADEALLTRIRLVIAQQNREIETPGTARACSGRLFRGSTRSPNLETGMRTLHCTGHPCTPAPVELMRAQTSGATKRPILASWMRVAPANELRPATSGCGRFQGMNELPEPSLFVQSSFVARPSTTGAWTQSMHRRDDSNIGTLGSVGTHNGENGESRALAPGALRRPSTDDIPAKISKQEAQPQPLQAHRTQPVRLTSKESKESKESRESRESSRTAAWDPEWGEEFDWEVQEIGRASAPSCPDASSLPTPAAVSSQAHMKPRLGYGAVKHQRAAEKHLGT…	comp79591_c0	0.000276	10.427	1.140 down	0.16	2.406	1.233 down	0.073	3.216	1.268 down	0.0175	5.327	0.10354	0.11875	0.10987	0.15277	0.12815	0.01447
comp80621_c0	comp80621_c0_seq1:74-3136(-)	m.164439	sp|F1RCR6|TRIPC_DANRE`F1RCR6`Q:414-1005,H:1445-2015`26.83%ID`E:1e-48`RecName: Full=E3 ubiquitin-protein ligase TRIP12; EC=6.3.2.-; AltName: Full=Thyroid receptor-interacting protein 12; Short=TR-interacting protein 12; Short=TRIP-12;`Eukaryota; Metazoa; Chordata; Craniata; Vertebrata; Euteleostomi; Actinopterygii; Neopterygii; Teleostei; Ostariophysi; Cypriniformes; Cyprinidae; Danio.	PF00632.20^HECT^HECT-domain (ubiquitin-transferase)^694-1009^E:8.6e-56	.	GO:0005654^cellular_component^nucleoplasm`GO:0004842^molecular_function^ubiquitin-protein ligase activity`GO:0006281^biological_process^DNA repair`GO:0009790^biological_process^embryo development`GO:2000780^biological_process^negative regulation of double-strand break repair`GO:1901315^biological_process^negative regulation of histone H2A K63-linked ubiquitination`GO:0042787^biological_process^pr…	VRLPPGKRDSLGSAGGSPIQAVLSQADLVRIREHLRRRQEEWAERRAQNTGSGGNGARADEAAAGSEQRTPTSSRPTSAPVPALVHRSRASSAPSIDGAGALRRGILLSRDASLSEVDAAGLDVVQFMEDEGMGDDDFDDEEGGPDDEDEEDLALEPQEDVDMAPRLGGSRGSDGENRDLGEPGSMEEELRMLEQLRAMEQIISEVLDPAEGGRPRRRDGEDFALGAPMASLRIRMGGGLRLPVEGMSQIRRQKGIATEPLRWEFPSFVRSADASSATATLDHPVVERLGVSDLKACEGDVPMAEPEGVPAPVLTARLCLYPKETDVTDEHGADAAAKVQPILLPRSWNLLKAMQYLQQQGSEGKAEVEPVQKVPLENWDLGYELVMEGSTEDGSAMEV…	comp80621_c0	0.00022	10.886	1.031 up	0.478	-1.142	1.124 up	0.0539	-3.609	1.155 up	0.0224	-4.894	0.04348	0.0644	0.06418	0.06842	0.0563	0.06393
comp88896_c0	comp88896_c0_seq1:193-906(-)	m.171040	sp|Q9CY62|RN181_MOUSE`Q9CY62`Q:131-205,H:68-132`36%ID`E:2e-08`RecName: Full=E3 ubiquitin-protein ligase RNF181; EC=6.3.2.-; AltName: Full=RING finger protein 181;`Eukaryota; Metazoa; Chordata; Craniata; Vertebrata; Euteleostomi; Mammalia; Eutheria; Euarchontoglires; Glires; Rodentia; Sciurognathi; Muroidea; Muridae; Murinae; Mus; Mus.	PF12678.2^zf-rbx1^RING-H2 zinc finger^153-202^E:8.1e-09`PF13920.1^zf-C3HC4_3^Zinc finger, C3HC4 type (RING finger)^154-207^E:3.2e-07`PF13639.1^zf-RING_2^Ring finger domain^155-202^E:1.8e-13`PF13923.1^zf-C3HC4_2^Zinc finger, C3HC4 type (RING finger)^156-201^E:3.3e-07`PF00097.20^zf-C3HC4^Zinc finger, C3HC4 type (RING finger)^156-201^E:3.1e-05	NOG294567	GO:0016874^molecular_function^ligase activity`GO:0046872^molecular_function^metal ion binding`GO:0008270^molecular_function^zinc ion binding`GO:0016567^biological_process^protein ubiquitination	VTLLNTVPSRSSRDRSRSSGRRRRRGFQTRLTFGRHADRTYGEVLRTEPSYVEWALSVPRPQGDLRHFVAWLRQMISDEDEEGPGAWSDSDLFDEEEEEEDYSHHSAAGHPAAREALESQRRQRGSTDMLKAVIAQLPRVPFSANLFSGTPHPESCPICMEDFSAWETGQPSEIVITPCFHTFHVGCISGWLGRRHDCPSCRWDIRDSGEQQAMSSSSSGLKRRLSSQLIEVSDDEG*	comp88896_c0	3.61e-05	15.085	1.116 up	0.192	-2.191	1.257 down	0.066	3.342	1.374 down	0.00449	8.944	0.09931	0.10621	0.07692	0.1821	0.07522	0.06974
comp92503_c0	comp92503_c0_seq1:2-889(+)	m.173727	sp|P0CH30|RING1_GOSHI`P0CH30`Q:194-291,H:173-268`33%ID`E:1e-08`RecName: Full=E3 ubiquitin-protein ligase RING1; EC=6.3.2.-; AltName: Full=RING finger protein 1;`Eukaryota; Viridiplantae; Streptophyta; Embryophyta; Tracheophyta; Spermatophyta; Magnoliophyta; eudicotyledons; core eudicotyledons; rosids; malvids; Malvales; Malvaceae; Malvoideae; Gossypium.	PF12861.2^zf-Apc11^Anaphase-promoting complex subunit 11 RING-H2 finger^243-290^E:0.00015`PF13920.1^zf-C3HC4_3^Zinc finger, C3HC4 type (RING finger)^245-291^E:2.7e-08`PF12678.2^zf-rbx1^RING-H2 zinc finger^246-288^E:3.3e-08`PF13639.1^zf-RING_2^Ring finger domain^247-288^E:2.8e-15`PF13923.1^zf-C3HC4_2^Zinc finger, C3HC4 type (RING finger)^247-287^E:1.2e-08`PF00097.20^zf-C3HC4^Zinc finger, C3HC4 typ…	.	GO:0016874^molecular_function^ligase activity`GO:0046872^molecular_function^metal ion binding`GO:0008270^molecular_function^zinc ion binding`GO:0016567^biological_process^protein ubiquitination	SVPAWRHPTAPDWAPDRSRDAGAMSSDATASFTSDAEVRQEASRTVRASLEQVIEVAFARCNRCVMCLAMLLAGGLLVVATWAELVYSGHEGDHCDQPLAMMLRLIFLIIIVQTMQRAITRHCLCYDMAQDGPVEPCRVRLFRFLSLLAAVAWPVAAGWMLMKSESCSSQLKLAVALIIGYYCALVAVVVVLPFIVISGLLCLIRRGLVALPRMPGAAPEGALDQLPEITFDATRFNDEPLGFPSACAVCLDPFNGQKVIVQTPCGHIFHKRCLGGWMQVARSCPLCRSDVAGEA*	comp92503_c0	2.67e-05	15.905	1.070 down	0.532	1.01	1.122 down	0.284	1.67	1.279 down	0.0237	4.789	0.16189	0.10921	0.12427	0.15649	0.11121	0.09875
comp94028_c0	comp94028_c0_seq1:140-2461(-)	m.174839	sp|Q4FE47|XB35_ARATH`Q4FE47`Q:721-770,H:407-460`46.3%ID`E:8e-09`RecName: Full=Putative E3 ubiquitin-protein ligase XBAT35; EC=6.3.2.-; AltName: Full=Ankyrin repeat domain and RING finger-containing protein XBAT35; AltName: Full=Protein XB3 homolog 5;`Eukaryota; Viridiplantae; Streptophyta; Embryophyta; Tracheophyta; Spermatophyta; Magnoliophyta; eudicotyledons; core eudicotyledons; rosids; malvid…	PF00096.21^zf-C2H2^Zinc finger, C2H2 type^605-624^E:0.03`PF13920.1^zf-C3HC4_3^Zinc finger, C3HC4 type (RING finger)^723-766^E:3.4e-11	NOG317888	GO:0005737^cellular_component^cytoplasm`GO:0005634^cellular_component^nucleus`GO:0046872^molecular_function^metal ion binding`GO:0004842^molecular_function^ubiquitin-protein ligase activity`GO:0008270^molecular_function^zinc ion binding	DGASEASAEQLQRLRAEVSGLKSRSALVQRQMFEGLSSGKMDFEDFQDVGRALEQLKVEPKDDAELAHKFSVYESYFSSVVDLRAELFGLWQRGEALLAAPDAQTMRTAINRVDSFDNLSIPERSCHWFVYHMMSTASNNHRKMQKIMEDLEELFEAAQDAASSAICGTVELTDDPQLGVMEVIIGPSFDIDAYNDGVKGNPSKGILAAAERGILDMDRQYNAVNFQFFAQAAEAGVTRAGAEASFKRRLCTSRLSFYIEESHGSRIFPRNILSQLSLLFYRRNDALRLPNGQVNELRVATCIRKAIPRMLRAIVLDVFQGDRNFTPHVEKAVRVYLALHQVAIKLLATFRKSYEVLYQSVLEWIQQPFCAKSDAEWPDLEELLLGSSLCSVPWSLLRE…	comp94028_c0	0.00393	6.09	1.009 down	0.763	0.508	1.075 up	0.0843	-3.033	1.088 down	0.0265	4.605	0.04632	0.02406	0.04574	0.05254	0.0399	0.03506
comp44366_c0	comp44366_c0_seq1:268-2349(-)	m.91974	sp|Q24574|UBPE_DROME`Q24574`Q:51-389,H:390-755`24.54%ID`E:9e-14`RecName: Full=Ubiquitin carboxyl-terminal hydrolase 64E; EC=3.4.19.12; AltName: Full=Ubiquitin thioesterase 64E; AltName: Full=Ubiquitin-specific-processing protease 64E; Short=Deubiquitinating enzyme 64E;`Eukaryota; Metazoa; Ecdysozoa; Arthropoda; Hexapoda; Insecta; Pterygota; Neoptera; Endopterygota; Diptera; Brachycera; Muscomorph…	PF00443.24^UCH^Ubiquitin carboxyl-terminal hydrolase^60-384^E:1.1e-26`PF13423.1^UCH_1^Ubiquitin carboxyl-terminal hydrolase^60-125^E:3.1e-05`PF13423.1^UCH_1^Ubiquitin carboxyl-terminal hydrolase^215-375^E:3e-06	COG5077^ Ubiquitin carboxyl-terminal hydrolase	GO:0005634^cellular_component^nucleus`GO:0008234^molecular_function^cysteine-type peptidase activity`GO:0004221^molecular_function^ubiquitin thiolesterase activity`GO:0031935^biological_process^regulation of chromatin silencing`GO:0006511^biological_process^ubiquitin-dependent protein catabolic process	TEELLVQQAIAESLERGPQQNTSDLAEDAELQRALIESVTGQEVLGLRPLMGPEGPFLPAGLLNSGNSCFWNALVQALFFATPIFRGALFQLDLTGDEVLKELRDLFAEMDMGLVSAIDAGKLYRMIFSQAEEADVSEQMHHLFEIASSGPSSLKEVWRELFSGDLFETLKNGESRREPLDLCQLDFCVTKPMSLPELLEEHARDVQGSIQQRSYRLPPVLWLNLDRFAYDRVAKCGKKRQVKVTFPERLNTWMLAPMEAPWAQRLRSCVESRRSISKELDANRKALDATTEATHQMTEQLEQEMHAIAEQQEALLAQLLENERQLDQLGEEEELLYELRAVIVHRGVVDHGHYFAYVRSPSGPKPWCCLNDSNVSLCEEGEMRRMAEGSTFEDEGDDM…	comp44366_c0	3.1e-06	23.155	1.411 up	0.0122	-7.21	1.543 up	0.00736	-7.827	1.527 up	0.0239	-4.775	0.11677	0.0736	0.05662	0.14976	0.13332	0.21865
comp56934_c0	comp56934_c0_seq1:137-2065(+)	m.112186	sp|Q80U87|UBP8_MOUSE`Q80U87`Q:218-571,H:712-1047`34.7%ID`E:9e-54`RecName: Full=Ubiquitin carboxyl-terminal hydrolase 8; EC=3.4.19.12; AltName: Full=Deubiquitinating enzyme 8; AltName: Full=Ubiquitin isopeptidase Y; Short=mUBPy; AltName: Full=Ubiquitin thioesterase 8; AltName: Full=Ubiquitin-specific-processing protease 8;`Eukaryota; Metazoa; Chordata; Craniata; Vertebrata; Euteleostomi; Mammalia;…	PF00443.24^UCH^Ubiquitin carboxyl-terminal hydrolase^235-575^E:1.7e-54`PF13423.1^UCH_1^Ubiquitin carboxyl-terminal hydrolase^236-573^E:7.3e-18	COG5533^ Ubiquitin C-terminal hydrolase	GO:0005829^cellular_component^cytosol`GO:0031313^cellular_component^extrinsic to endosome membrane`GO:0030496^cellular_component^midbody`GO:0005634^cellular_component^nucleus`GO:0005886^cellular_component^plasma membrane`GO:0004221^molecular_function^ubiquitin thiolesterase activity`GO:0004843^molecular_function^ubiquitin-specific protease activity`GO:0007049^biological_process^cell cycle`GO:0007…	MAMRLLRRSSSSNTAEKPAEAATPTSPPRAKARSPTRRPARPPLPTCPPLPSAARRLLGSKGSAGSAGSAGSTARASSLGSLAAARPERLERSAPSMHGRSKSEGLEVEPEKPAGGAAAEPEMAFPGRVRRDLPPRPLCRAPGQVAPLGPDGAAAVPGLSAPPLPPLDRIPTSLPEHVIEARTSSGRVGISGSPYQLFHQMRDRRVASEPPAALAAVPAAEGTSCSSKCRRRENPVGLYNLGNTCFLNAALQSLAHAPLLSDFFLKRHFVKDLNVENPLGTKGAIASAFAKLLQELLQPEGTAEAIAPEEMLRALCKHCPIIAEQPGMQQDAQEVMAFLLDALHEDLNRIREARETRRPAREAPAAAVSSSGLGELQKPEERLAAEAWYSHLLWHRSLV…	comp56934_c0	2.27e-10	124.763	1.984 up	0.00151	-22.749	2.031 up	0.00276	-13.384	1.833 up	0.00332	-10.078	0.07387	0.04587	0.1353	0.07106	0.11232	0.13237
comp60887_c0	comp60887_c0_seq1:2-1864(+)	m.119515	sp|A5PMR2|UBP33_DANRE`A5PMR2`Q:22-444,H:513-871`29.81%ID`E:2e-50`RecName: Full=Ubiquitin carboxyl-terminal hydrolase 33; EC=3.4.19.12; AltName: Full=Deubiquitinating enzyme 33; AltName: Full=Ubiquitin thioesterase 33; AltName: Full=Ubiquitin-specific-processing protease 33;`Eukaryota; Metazoa; Chordata; Craniata; Vertebrata; Euteleostomi; Actinopterygii; Neopterygii; Teleostei; Ostariophysi; Cypr…	PF13423.1^UCH_1^Ubiquitin carboxyl-terminal hydrolase^28-163^E:1.2e-13`PF00443.24^UCH^Ubiquitin carboxyl-terminal hydrolase^49-181^E:1.2e-30`PF06337.7^DUSP^DUSP domain^364-447^E:3.5e-14	COG5560^ Ubiquitin C-terminal hydrolase	GO:0048471^cellular_component^perinuclear region of cytoplasm`GO:0004197^molecular_function^cysteine-type endopeptidase activity`GO:0046872^molecular_function^metal ion binding`GO:0004221^molecular_function^ubiquitin thiolesterase activity`GO:0008270^molecular_function^zinc ion binding`GO:0007411^biological_process^axon guidance`GO:0016477^biological_process^cell migration`GO:0006897^biological_p…	SGSVGVRSSSWSGVLGGLGSKVKSWFYDKGVSLTDCLKRYCAPEYLTGKEQYYCERCKRKIDCEKRILFKDLPEILCIHLKRFRFDNAYGWFAGSKNSRVVTFPVTTPLDMSQFMEEPPNQPVEYRLIGLIQHIGSMGGGHYIAYCQHKRRAQDWYEFDDVQVNPVMPEQVERAEPYVLFYQRVPTRAAKFERQTFKKDMRGMQERINQYLLSMSRCRPQNSMSDRSSEDTNMQALQEEIRNQGPALRNLFISPAPELDMAFVSKHWYVRLTTMSRPGPLDNKEYLCPHGKLGYSSAELASEPFFPISKNLSSQLISLYGGGPEITSLENCPKCQAHILAYNLRKQAEYEMVTRYDTKDTGDGRGWYLVDADWVDHWKRYVKSEPVTNYWDMCSPGPIQ…	comp60887_c0	3.91e-06	22.237	1.200 up	0.0374	-4.458	1.496 up	0.022	-5.025	1.504 up	0.00786	-7.153	0.10743	0.04969	0.14726	0.17858	0.11565	0.11721
comp71649_c0	comp71649_c0_seq1:1-3528(+)	m.141672	sp|Q84WU2|UBP13_ARATH`Q84WU2`Q:34-520,H:76-545`41.43%ID`E:3e-102`RecName: Full=Ubiquitin carboxyl-terminal hydrolase 13; EC=3.4.19.12; AltName: Full=Deubiquitinating enzyme 13; Short=AtUBP13; AltName: Full=Ubiquitin thioesterase 13; AltName: Full=Ubiquitin-specific-processing protease 13;`Eukaryota; Viridiplantae; Streptophyta; Embryophyta; Tracheophyta; Spermatophyta; Magnoliophyta; eudicotyledo…	PF00443.24^UCH^Ubiquitin carboxyl-terminal hydrolase^163-494^E:5.4e-54`PF13423.1^UCH_1^Ubiquitin carboxyl-terminal hydrolase^163-443^E:2.4e-27`PF12436.3^USP7_ICP0_bdg^ICP0-binding domain of Ubiquitin-specific protease 7^605-815^E:2.4e-08	COG5077^ Ubiquitin carboxyl-terminal hydrolase	GO:0005829^cellular_component^cytosol`GO:0009506^cellular_component^plasmodesma`GO:0008234^molecular_function^cysteine-type peptidase activity`GO:0004221^molecular_function^ubiquitin thiolesterase activity`GO:0006511^biological_process^ubiquitin-dependent protein catabolic process	RKENLPPPAEHELEFLIEKATSYASGEKIRSPPLTVRNFRFRILVFPGGTSSAGGSSVSAFVEADPHDGMDPRWIFQGVKYQVVLVNWTNYRSSVYKGDSWNFSKDGIDRGWHEMVRTSELSQETGWLGPGDTLCFRACCCVRQADSIQVSSDYNCRKETGFVGLMNHGATCYMNGLLQSLFHSGEFRHIVYSIDTEKEDDANMEKGEDEGDISLIQALQNVFYKLQTAETAVNCKELMKSFGWDTTDAFTQHDAQELNRILCDRLEENMKGTKMDGSIKRLFEGEMENYIECLDVDYTSKRTETFYDIQLNIKSEKGHDLQTIEESLREFTADEMLDGDNLYEAEGFGKQRAKKGIRFVKFPRVLNLQLKRFHFDMERMDMVKLNSRFEFPRRLDLSE…	comp71649_c0	1.91e-06	25.213	1.241 up	0.0134	-6.878	1.426 up	0.0141	-5.943	1.267 up	0.00935	-6.691	0.03679	0.083	0.08013	0.15284	0.08202	0.06118
comp58141_c0	comp58141_c0_seq1:51-2177(+)	m.114210	sp|O57429|UBP2_CHICK`O57429`Q:63-354,H:2-348`25.28%ID`E:2e-18`RecName: Full=Ubiquitin carboxyl-terminal hydrolase 2; EC=3.4.19.12; AltName: Full=41 kDa ubiquitin-specific protease; AltName: Full=Deubiquitinating enzyme 2; AltName: Full=Ubiquitin thioesterase 2; AltName: Full=Ubiquitin-specific-processing protease 2;`Eukaryota; Metazoa; Chordata; Craniata; Vertebrata; Euteleostomi; Archosauria; Di…	PF00443.24^UCH^Ubiquitin carboxyl-terminal hydrolase^80-354^E:1.8e-33`PF13423.1^UCH_1^Ubiquitin carboxyl-terminal hydrolase^81-336^E:1.2e-10	COG5560^ Ubiquitin C-terminal hydrolase	GO:0048471^cellular_component^perinuclear region of cytoplasm`GO:0046872^molecular_function^metal ion binding`GO:0004221^molecular_function^ubiquitin thiolesterase activity`GO:0004843^molecular_function^ubiquitin-specific protease activity`GO:0016579^biological_process^protein deubiquitination`GO:0006511^biological_process^ubiquitin-dependent protein catabolic process	MDARISIVLWLMMPFMPEAGMVIGKVLEESDRSDAAKVSFLSDAEKVTTINGSPCQERDFSKAAKASALSDAEQAEPGLHGIKNSGNVCYLISILQALAHLRAMWRNVLAFTCASPKKKLSFEYGKFQEALWSTDLRLPPDPADLAKLLGLQPKVQQDAQEALHGLLDGLMEEQGGWFQEAFQVATSSSVKCASCHHGAEEVIEPFTRIVVPVWESHTQLQDGLNQWAAPDVIQDSRCTLCGEAKSQTTRLSMLPEVLILQLARFAYCKDMGVQKKERAIQLPLALDVDPWMARGCEGARYSLASVVSHHGPVPDAGHYSSTVLVDTNWYTFNDDVVTRTEAPTHGDEAYILFYVREPAQVSLSPEKEKPRMLEYDQDACRQRAERQQRLFEEQLKVAV…	comp58141_c0	2.55e-05	16.035	1.178 down	0.0295	4.92	1.153 down	0.0321	4.366	1.105 down	0.196	2.082	0.03618	0.08946	0.08073	0.04928	0.11002	0.08513
comp92740_c0	comp92740_c0_seq1:1-1569(+)	m.173879	sp|Q80U87|UBP8_MOUSE`Q80U87`Q:101-452,H:737-1068`38.76%ID`E:2e-67`RecName: Full=Ubiquitin carboxyl-terminal hydrolase 8; EC=3.4.19.12; AltName: Full=Deubiquitinating enzyme 8; AltName: Full=Ubiquitin isopeptidase Y; Short=mUBPy; AltName: Full=Ubiquitin thioesterase 8; AltName: Full=Ubiquitin-specific-processing protease 8;`Eukaryota; Metazoa; Chordata; Craniata; Vertebrata; Euteleostomi; Mammalia…	PF00443.24^UCH^Ubiquitin carboxyl-terminal hydrolase^103-452^E:1.3e-69`PF13423.1^UCH_1^Ubiquitin carboxyl-terminal hydrolase^103-430^E:8.8e-21	COG5533^ Ubiquitin C-terminal hydrolase	GO:0005829^cellular_component^cytosol`GO:0031313^cellular_component^extrinsic to endosome membrane`GO:0030496^cellular_component^midbody`GO:0005634^cellular_component^nucleus`GO:0005886^cellular_component^plasma membrane`GO:0004221^molecular_function^ubiquitin thiolesterase activity`GO:0004843^molecular_function^ubiquitin-specific protease activity`GO:0007049^biological_process^cell cycle`GO:0007…	VGGSCPSTRVRNASEKLIWTPSCQRADCLRPRKRMGHAGSAESSQSSNQNSSSSDSRKGWQVPRIFVCGAAPQDLVPWTPAEQWKRSMGKNQAHVSKSRGGLVGLVNMGNTCFMNAGLQCLSHIEPISAYFLTGKYAEELNPSNPYGTGGHLAKGFAKLQEMLWQRRSRTHSPSHIHSTLSKFARHLFRDADQQDAQELLAYLLDGLHEDLNLVKVERKESRRDMEPKVDSDEEDERMAQLEREKGEEYVAALTWMKHLMRHKSVLVDLFQGQLRSRLTCGTCGHQSKTFDPYLYIALPVHNDMGSLQDALTHFLKEERLTGDERWRCPKCKKRVDAIKKIDLWKLPPVLVVHLKRFEFDTSTCRFKKINVKLKTPLSLDLSSFVSSQHKGSMVYDVIS…	comp92740_c0	3.95e-05	14.851	1.166 down	0.0462	4.096	1.267 down	0.0135	6.058	1.097 down	0.155	2.34	0.06167	0.08959	0.09765	0.05695	0.03899	0.10803
comp173873_c0	comp173873_c0_seq1:3-902(+)	m.40897	sp|Q84WU2|UBP13_ARATH`Q84WU2`Q:98-291,H:46-235`30.81%ID`E:4e-15`RecName: Full=Ubiquitin carboxyl-terminal hydrolase 13; EC=3.4.19.12; AltName: Full=Deubiquitinating enzyme 13; Short=AtUBP13; AltName: Full=Ubiquitin thioesterase 13; AltName: Full=Ubiquitin-specific-processing protease 13;`Eukaryota; Viridiplantae; Streptophyta; Embryophyta; Tracheophyta; Spermatophyta; Magnoliophyta; eudicotyledon…	PF00443.24^UCH^Ubiquitin carboxyl-terminal hydrolase^254-284^E:1e-06	COG5077^ Ubiquitin carboxyl-terminal hydrolase	GO:0005829^cellular_component^cytosol`GO:0009506^cellular_component^plasmodesma`GO:0008234^molecular_function^cysteine-type peptidase activity`GO:0004221^molecular_function^ubiquitin thiolesterase activity`GO:0006511^biological_process^ubiquitin-dependent protein catabolic process	NSMDSETDGKEEMSPPLKRARLDGQDGTDYADDEVFQTAMESARRRRRLADLEDDDEEDEEYNVSTEMSANQSRESRQDVEDGRLPASQATWTKETLPPPLDHEIEFILKDPTSYKQGQSVYSHSKTLHGCFTFRLLVFPMGTEVTAPPSQLAAFVEASQPPGCEEIRWGFEGVKYQITAVNWKDWRNSVTQQDTFNFNRDHSDRGWHKGFVKASLMTSESGWLNDQGELCLRASCSSRRAMQQSSSKKCLGHVGLKNHGATCYMNCLLQTLFCLGHFRHIAYSIEVPEADLSQVVSSD	comp173873_c0	2.04e-05	16.679	1.820 down	0.0164	6.302	1.156 down	0.402	1.294	1.031 up	0.805	-0.407	0.24197	0.12897	0.17566	0.27339	0.13463	0.17078
comp45313_c0	comp45313_c0_seq1:1-3156(+)	m.93686	sp|Q9FPT1|UBP12_ARATH`Q9FPT1`Q:36-471,H:190-620`42.48%ID`E:4e-99`RecName: Full=Ubiquitin carboxyl-terminal hydrolase 12; EC=3.4.19.12; AltName: Full=Deubiquitinating enzyme 12; Short=AtUBP12; AltName: Full=Ubiquitin thioesterase 12; AltName: Full=Ubiquitin-specific-processing protease 12;`Eukaryota; Viridiplantae; Streptophyta; Embryophyta; Tracheophyta; Spermatophyta; Magnoliophyta; eudicotyledo…	PF00443.24^UCH^Ubiquitin carboxyl-terminal hydrolase^44-375^E:2e-53`PF13423.1^UCH_1^Ubiquitin carboxyl-terminal hydrolase^46-322^E:1.6e-25`PF12436.3^USP7_ICP0_bdg^ICP0-binding domain of Ubiquitin-specific protease 7^546-693^E:6.5e-05	COG5077^ Ubiquitin carboxyl-terminal hydrolase	GO:0005829^cellular_component^cytosol`GO:0008234^molecular_function^cysteine-type peptidase activity`GO:0004221^molecular_function^ubiquitin thiolesterase activity`GO:0006511^biological_process^ubiquitin-dependent protein catabolic process	AELTQDTGWLGPQNTLYFRASCYVRSADQLNLTNEYNCKKETGYTGLKNHGATCYMNGLLQSLFHLGDFRRIVYAIEGEEDQDDGDETKSPQLIQALQNVFYKLQTSDQAVNCRELMKSFGWDTTDAFTQHDAQELNRILCDRVEERMKGTPSDGSIKRLFEGEMENYIECIDVDYSSRRNETFYDVQLNIKSERGQEMQNIYESLHDFTSEETLEGDNAYEAEGHGKQRAKKGIRFLRFPPLLNLQLKRFHFDLEKMDMVKLNSRFEFPRKLDLSPFAPDAGKYDLFAVVVHNGDVNSGHYYAHIQPDPDRGWFKFDDETVTPCSEYAAIEDNYGGSDLPVWNYFDRSPTELRNGHAQPRSTPSRSHNAYMLMYIREDARSEILRQPDPKEVNPRMVD…	comp45313_c0	2.41e-05	16.202	1.098 down	0.0231	5.462	1.102 down	0.301	1.61	1.015 down	0.722	0.574	0.03408	0.03578	0.14472	0.0971	0.04749	0.05906
comp57395_c0	comp57395_c0_seq1:2-3106(+)	m.112944	sp|Q9FPT1|UBP12_ARATH`Q9FPT1`Q:10-307,H:234-528`47.13%ID`E:8e-73`RecName: Full=Ubiquitin carboxyl-terminal hydrolase 12; EC=3.4.19.12; AltName: Full=Deubiquitinating enzyme 12; Short=AtUBP12; AltName: Full=Ubiquitin thioesterase 12; AltName: Full=Ubiquitin-specific-processing protease 12;`Eukaryota; Viridiplantae; Streptophyta; Embryophyta; Tracheophyta; Spermatophyta; Magnoliophyta; eudicotyledo…	PF13423.1^UCH_1^Ubiquitin carboxyl-terminal hydrolase^18-251^E:2.4e-20`PF00443.24^UCH^Ubiquitin carboxyl-terminal hydrolase^19-300^E:3.5e-36`PF12436.3^USP7_ICP0_bdg^ICP0-binding domain of Ubiquitin-specific protease 7^475-695^E:2.6e-05	COG5077^ Ubiquitin carboxyl-terminal hydrolase	GO:0005829^cellular_component^cytosol`GO:0008234^molecular_function^cysteine-type peptidase activity`GO:0004221^molecular_function^ubiquitin thiolesterase activity`GO:0006511^biological_process^ubiquitin-dependent protein catabolic process	DDVSDSLGFDDDRPALPLLVSLQNLFYRLQTSEVPVSCRELMRSFGWDTADAFMQHDAQELNRLLCDRLEEQMKGTPTDGEIKRLFEGEFENYIECVDVDYCSQRNETFYDLQLNVKDESGAEITSLEDSLKDFVREEILEGDNAYDAESHGKQRARKGIRFKRFPPVLYIQLKRFMFDIEKMDMNKLNSKMEFPLILDLEAFSKGSGKYMLHTVIVHSGGVSSGHYYTFVRLPQEGEGKSQWIKFDDEVVTFCSEQAAVEDNYGGEDLSIVNYFEQPQALLCENWPCGQRIHNAYMLSYVRIDEKDLLTPPVLSLEDPKYKALIERCTREAKLAEERRRERVQRMNRIEVRLTFERDLMKMKGFWPDDVPGSQTMKIDREESGEVLLREAMDMEPLRE…	comp57395_c0	1.42e-06	26.56	1.167 down	0.0148	6.576	1.116 down	0.168	2.244	1.019 down	0.464	1.14	0.02037	0.06484	0.13177	0.052	0.0197	0.04553
comp78843_c0	comp78843_c0_seq1:33-3647(+)	m.159525	sp|Q9C585|UBP8_ARATH`Q9C585`Q:625-1203,H:267-869`34.38%ID`E:5e-82`RecName: Full=Ubiquitin carboxyl-terminal hydrolase 8; EC=3.4.19.12; AltName: Full=Deubiquitinating enzyme 8; Short=AtUBP8; AltName: Full=Ubiquitin thioesterase 8; AltName: Full=Ubiquitin-specific-processing protease 8;`Eukaryota; Viridiplantae; Streptophyta; Embryophyta; Tracheophyta; Spermatophyta; Magnoliophyta; eudicotyledons; …	PF06337.7^DUSP^DUSP domain^30-129^E:2.8e-20`PF00443.24^UCH^Ubiquitin carboxyl-terminal hydrolase^637-1200^E:1.2e-69`PF13423.1^UCH_1^Ubiquitin carboxyl-terminal hydrolase^638-835^E:3.1e-06`PF13423.1^UCH_1^Ubiquitin carboxyl-terminal hydrolase^1030-1182^E:1.7e-10	COG5560^ Ubiquitin C-terminal hydrolase	GO:0008234^molecular_function^cysteine-type peptidase activity`GO:0004221^molecular_function^ubiquitin thiolesterase activity`GO:0006511^biological_process^ubiquitin-dependent protein catabolic process	MSLTNGDVEDPHQQALLVHEVFQTSSLQQGDTWYVLSMRWWDLWKDYTLFDCKADLPSQPHHLSRSCSGTTKGEKPPNIDNSDLIIRPGCPQLQSNLVENRDFILLNKEVWKLLYSWYPGGPILRRRVIGEGQNMRVELYPFCLTVYKVDDFGMPIIDSKLQSPFSRSDTLEEVRSHLRANLGLKYTEEVHLWHRPSLEVDQTLIDSLEGWEMLEGDDPLEDYQVVDGSSILLETRSSRSLPSRDLVDDRQAWPFFHRLRKDFKQKTYKDPQDPNVILEVDDKIDAAAKEEGRRSSVSSECKWYAATVVQVEGSRLLVQFHNRPKPKGAQLESTDLVLEGLTPELIEVGMQYESLDSRGCWHQVRITRRNLDPPDTYEAQLLDENTTWPVVQPGNIREL…	comp78843_c0	6.17e-07	30.668	1.244 down	0.026	5.182	1.068 down	0.13	2.527	1.002 down	0.948	0.119	0.0349	0.11684	0.04655	0.05971	0.04328	0.0399
comp42444_c0	comp42444_c0_seq1:3-1715(+)	m.88703	sp|Q9FPS4|UBP23_ARATH`Q9FPS4`Q:182-564,H:53-408`29.1%ID`E:3e-32`RecName: Full=Ubiquitin carboxyl-terminal hydrolase 23; EC=3.4.19.12; AltName: Full=Deubiquitinating enzyme 23; Short=AtUBP23; AltName: Full=Ubiquitin thioesterase 23; AltName: Full=Ubiquitin-specific-processing protease 23;`Eukaryota; Viridiplantae; Streptophyta; Embryophyta; Tracheophyta; Spermatophyta; Magnoliophyta; eudicotyledon…	PF00443.24^UCH^Ubiquitin carboxyl-terminal hydrolase^225-563^E:1.2e-49`PF13423.1^UCH_1^Ubiquitin carboxyl-terminal hydrolase^226-544^E:1.9e-19	COG5077^ Ubiquitin carboxyl-terminal hydrolase	GO:0008234^molecular_function^cysteine-type peptidase activity`GO:0004221^molecular_function^ubiquitin thiolesterase activity`GO:0006511^biological_process^ubiquitin-dependent protein catabolic process	GTCCELEGLGTGPAMSFNITAQYFLDDVEVPNSLVTGRLTIQMKFIPFLNQKRMLHPRTNGTISLSKQIAEPQLEDGLVRIYPFNGLELRITCQPSEDAAKLYQQVVERYEKNTQAASPAPTISPQKSTEEAEQNRKRKRHVDDVFEHMSSQGREELTKFSAPSAKRRDIDSMTTSVPERNSLGREAGRIMRREPQPPSSVLQRRPSNPPQDSSIYGGYRPSLAFGLQNLGNTCYLNAVTQAVSSLREFVDDLRSMPKQLPEVTNGALFQRTVEILTRMQATNSLPVALSPAKLREQIAIAAPMFRGNGQQDAHEFFLEYMNQLHDELLRAHQAFEAKHGKGEEHVLATQSHFDALVERQLTCVQCGQARTVLERFRDFSLDFSGSTHAEQLPTMLRRY…	comp42444_c0	5.55e-08	47.271	1.112 down	0.08	3.28	1.401 down	0.0151	5.799	1.256 down	0.0107	6.363	0.07478	0.05722	0.15801	0.05681	0.06241	0.08249
comp56666_c0	comp56666_c0_seq1:1-1080(+)	m.111801	sp|A5PMR2|UBP33_DANRE`A5PMR2`Q:69-327,H:153-473`28.31%ID`E:8e-26`RecName: Full=Ubiquitin carboxyl-terminal hydrolase 33; EC=3.4.19.12; AltName: Full=Deubiquitinating enzyme 33; AltName: Full=Ubiquitin thioesterase 33; AltName: Full=Ubiquitin-specific-processing protease 33;`Eukaryota; Metazoa; Chordata; Craniata; Vertebrata; Euteleostomi; Actinopterygii; Neopterygii; Teleostei; Ostariophysi; Cypr…	PF00443.24^UCH^Ubiquitin carboxyl-terminal hydrolase^72-312^E:2e-30`PF13423.1^UCH_1^Ubiquitin carboxyl-terminal hydrolase^72-330^E:1.2e-11	COG5560^ Ubiquitin C-terminal hydrolase	GO:0048471^cellular_component^perinuclear region of cytoplasm`GO:0004197^molecular_function^cysteine-type endopeptidase activity`GO:0046872^molecular_function^metal ion binding`GO:0004221^molecular_function^ubiquitin thiolesterase activity`GO:0008270^molecular_function^zinc ion binding`GO:0007411^biological_process^axon guidance`GO:0016477^biological_process^cell migration`GO:0006897^biological_p…	VESCHCVRCGCSAWEECRGSKPYQDIGHCLAMGSYRQEPAMPITGGERRSSSSYSGDPRFGRTSQRSRKGLLGLSNLGNTCFMNAALQCLSHTHGMQKYFRHCPHAFSSKAQGPRQKLLMAFAHWFEQDWGAGVSAPFHRPEDVLRSVQQLNATFQGYAQQDSQEFLRCVLDNIHEELRREVKEDEDHSASGPNGVSSEGKAEREPKPRHPSDFLTHGGKLLQRSSSATQQIMQFCHGPEGNTDVGEIRLSGSESGRPSSDGDASGPHVGQSSSGGSQSSKKAHRTHYESIISELFQGKVVSCVRCLQCNQTSRTSEAVYDVSVPIPTANEPNSPLSADSSPVSLPATSPAHLPSGSVG	comp56666_c0	1.67e-06	25.799	1.113 up	0.198	-2.161	1.522 up	0.011	-6.587	1.644 up	0.00705	-7.478	0.14023	0.03326	0.12167	0.1384	0.19041	0.02482
comp66662_c0	comp66662_c0_seq1:101-1606(-)	m.130734	sp|Q9SB51|UBP16_ARATH`Q9SB51`Q:9-351,H:511-852`27.17%ID`E:8e-27`RecName: Full=Ubiquitin carboxyl-terminal hydrolase 16; EC=3.4.19.12; AltName: Full=Deubiquitinating enzyme 16; Short=AtUBP16; AltName: Full=Ubiquitin thioesterase 16; AltName: Full=Ubiquitin-specific-processing protease 16;`Eukaryota; Viridiplantae; Streptophyta; Embryophyta; Tracheophyta; Spermatophyta; Magnoliophyta; eudicotyledon…	PF00443.24^UCH^Ubiquitin carboxyl-terminal hydrolase^38-343^E:2.9e-40`PF13423.1^UCH_1^Ubiquitin carboxyl-terminal hydrolase^39-322^E:2.5e-28	COG5533^ Ubiquitin C-terminal hydrolase	GO:0016021^cellular_component^integral to membrane`GO:0008234^molecular_function^cysteine-type peptidase activity`GO:0046872^molecular_function^metal ion binding`GO:0004221^molecular_function^ubiquitin thiolesterase activity`GO:0008270^molecular_function^zinc ion binding`GO:0008283^biological_process^cell proliferation`GO:0009908^biological_process^flower development`GO:0048366^biological_process…	MGNLIIPGETELSGRIYKDWLVHHEIDGRVPQPVSDPPVGLRNVKNMCFLNAILQCLYHTPMLRRNLALACESALVKDRWLIQLQQLFAEMDASRVRKELITATEMAALIRAASTNGEFKEGEQADAHEAFMLLVSRLLEGCISSRGLSLTEKEQIEQSSLIGHIFGMSLSQSVKCKSCGDQSVRSRSEYCFCVTCPVERDRSSLDVKDLLTNYTQEEHINEWKCDKCSKAGCVRHAGIRDPPNVLLVHISRLQRGLGPTVTFEKELTVQCESQKGQKTRKKVKYNLFGVIVYRSMGSNGGHYFAFVKTGRGPKEQWYLADDDDTRSVCWPEVLREEPFMLLYEAVTVIPPLVTDPEQRVFEEEKIQKEVRKKAEAEAAAREKARLKVKKEEAFALYHQ…	comp66662_c0	0.000279	10.409	1.106 down	0.0665	3.544	1.101 down	0.0345	4.259	1.131 down	0.05	3.677	0.04659	0.06774	0.036	0.05504	0.05705	0.07826
comp69790_c0	comp69790_c0_seq2:3-2885(+)	m.137632	sp|A3AF13|UBP26_ORYSJ`A3AF13`Q:88-582,H:76-511`26.93%ID`E:2e-35`RecName: Full=Ubiquitin carboxyl-terminal hydrolase 26; EC=3.4.19.12; AltName: Full=Deubiquitinating enzyme 26; AltName: Full=Ubiquitin thioesterase 26; AltName: Full=Ubiquitin-specific-processing protease 26;`Eukaryota; Viridiplantae; Streptophyta; Embryophyta; Tracheophyta; Spermatophyta; Magnoliophyta; Liliopsida; Poales; Poaceae;…	PF00443.24^UCH^Ubiquitin carboxyl-terminal hydrolase^122-509^E:1.1e-32`PF13423.1^UCH_1^Ubiquitin carboxyl-terminal hydrolase^122-415^E:4.3e-19	COG5077^ Ubiquitin carboxyl-terminal hydrolase	GO:0005634^cellular_component^nucleus`GO:0008234^molecular_function^cysteine-type peptidase activity`GO:0004221^molecular_function^ubiquitin thiolesterase activity`GO:0006511^biological_process^ubiquitin-dependent protein catabolic process	AEVMAPKRKSAGTAKAAAKAAQKLAEVAPPLEDLKFLTSEANLLEAFYRILPSDPCRGRRPVQEENTTDLVPPGSFPNPYLAIDLNDKQGVWQKEIALSKALGQDPAVACRHRTQQGFLRPAGLRNLGATCYLNSLLQYLFFNLDFRYSFLRAPSESNVVATLQEVFALLAEAESLVVDPKDFITAARVDALEQADATEFSALLLDWLQRELSASGGAAFIPALFEGGSSTIVQCSQDSSHFSEKPECFMELRAGLSPVAAALEAKEAAAGNRKSVPKSKGGKKAAKKLPTIRLEQILEETAFPEEILDGSNQWLCPRCDRKVDARRSTRLTKLPPYLHITVERYHFDVDKEERKRLAHPVSFPRRLELRLGGALARGREATSGNDTATLPVAYECIGY…	comp69790_c0	1.44e-06	26.483	1.061 up	0.11	-2.864	1.174 up	0.0213	-5.09	1.157 up	0.00659	-7.684	0.05751	0.01828	0.02853	0.08664	0.04668	0.02923
comp71602_c0	comp71602_c0_seq1:78-1832(+)	m.141561	sp|Q9SJA1|UBP19_ARATH`Q9SJA1`Q:9-499,H:67-553`26.26%ID`E:1e-31`RecName: Full=Ubiquitin carboxyl-terminal hydrolase 19; EC=3.4.19.12; AltName: Full=Deubiquitinating enzyme 19; Short=AtUBP19; AltName: Full=Ubiquitin thioesterase 19; AltName: Full=Ubiquitin-specific-processing protease 19;`Eukaryota; Viridiplantae; Streptophyta; Embryophyta; Tracheophyta; Spermatophyta; Magnoliophyta; eudicotyledons…	PF01753.13^zf-MYND^MYND finger^5-42^E:2.6e-09`PF00443.24^UCH^Ubiquitin carboxyl-terminal hydrolase^86-354^E:3e-21`PF13423.1^UCH_1^Ubiquitin carboxyl-terminal hydrolase^87-357^E:1.4e-16`PF00443.24^UCH^Ubiquitin carboxyl-terminal hydrolase^357-421^E:2.9e-09	COG5533^ Ubiquitin C-terminal hydrolase	GO:0016021^cellular_component^integral to membrane`GO:0008234^molecular_function^cysteine-type peptidase activity`GO:0046872^molecular_function^metal ion binding`GO:0004221^molecular_function^ubiquitin thiolesterase activity`GO:0008270^molecular_function^zinc ion binding`GO:0006511^biological_process^ubiquitin-dependent protein catabolic process	MPENCAASCGKKATHACSLCHAVKYCSQDCQRAHWKVHKKTCRSQGKNQEKSVGSSIARVTQDQWLLCGSRFWLKLQRSRPMSAPVVGLQNQGNTCYLNAILQCIVHTPLLYWSLQEVPSHCLEREDTRWLSELKQLLEDMSEAENRGRMAISSKMSELITVNKEFMQGQQADAHEAFMFIIERLLDACLAVGDGKSDSSVAEAARSSPATKETLERNSLMGFLFGMDLQQTLRCRSCFCRSKKSHAEYCVYLRAASGLEDEDDDSHRPSMGYGYGYGGYDLPYSNRRSSSLGAGNRRSSAMPETTLRELFEAYTRVEEIDGYKCEKCNSRLGCERSSHIKNPPNILVVYISRQKEERPRGDLTYRLYGVVVHKDVNNSTFFGHYIAYVKTDGRWRMMD…	comp71602_c0	1.1e-05	18.586	1.031 up	0.757	-0.521	1.399 up	0.00533	-9.096	1.256 up	0.0066	-7.679	0.15073	0.08174	0.08713	0.0614	0.04993	0.06978
comp29938_c0	comp29938_c0_seq1:3-437(+)	m.72596	sp|Q67XW5|UBP18_ARATH`Q67XW5`Q:26-75,H:46-98`41.51%ID`E:3e-06`RecName: Full=Ubiquitin carboxyl-terminal hydrolase 18; EC=3.4.19.12; AltName: Full=Deubiquitinating enzyme 18; Short=AtUBP18; AltName: Full=Ubiquitin thioesterase 18; AltName: Full=Ubiquitin-specific-processing protease 18;`Eukaryota; Viridiplantae; Streptophyta; Embryophyta; Tracheophyta; Spermatophyta; Magnoliophyta; eudicotyledons;…	PF01753.13^zf-MYND^MYND finger^38-75^E:5.9e-11	COG5533^ Ubiquitin C-terminal hydrolase	GO:0016021^cellular_component^integral to membrane`GO:0008234^molecular_function^cysteine-type peptidase activity`GO:0046872^molecular_function^metal ion binding`GO:0004221^molecular_function^ubiquitin thiolesterase activity`GO:0008270^molecular_function^zinc ion binding`GO:0006511^biological_process^ubiquitin-dependent protein catabolic process	FVGPSGLHPAISIIFSKAGGPRPCHAGGLSMALGTEQCAVCGRSAVGTCPLCRKVGYCSRSCQKLDWLEDHATLCDAPKLALNGQQVEGPKDPKEEKSLSQEVELWRLEVERLWVELRDEESLDHLSELQPLLTDAEQLRKQGQ	comp29938_c0	0.0217	4.011	1.389 down	0.234	1.966	1.362 up	0.0223	-5	1.012 up	0.965	-0.083	0.23124	0.42439	0.16906	0.05734	0.11027	0.42359
comp342810_c0	comp342810_c0_seq1:1-336(-)	m.78003	sp|P51784|UBP11_HUMAN`P51784`Q:24-110,H:775-862`48.86%ID`E:1e-20`RecName: Full=Ubiquitin carboxyl-terminal hydrolase 11; EC=3.4.19.12; AltName: Full=Deubiquitinating enzyme 11; AltName: Full=Ubiquitin thioesterase 11; AltName: Full=Ubiquitin-specific-processing protease 11;`Eukaryota; Metazoa; Chordata; Craniata; Vertebrata; Euteleostomi; Mammalia; Eutheria; Euarchontoglires; Primates; Haplorrhin…	PF00443.24^UCH^Ubiquitin carboxyl-terminal hydrolase^46-108^E:7.1e-09	COG5560^ Ubiquitin C-terminal hydrolase	GO:0005737^cellular_component^cytoplasm`GO:0005634^cellular_component^nucleus`GO:0004197^molecular_function^cysteine-type endopeptidase activity`GO:0004221^molecular_function^ubiquitin thiolesterase activity`GO:0004843^molecular_function^ubiquitin-specific protease activity`GO:0016579^biological_process^protein deubiquitination`GO:0006511^biological_process^ubiquitin-dependent protein catabolic p…	ELDESLNVGKIEADESVDLLRPEKKEPLSIQKCFKKFQTKEILGENDTWYCGKCKNHVRASKKMDLWKTADILCIQLKRFKGIGFRREKISERVEFPMELDISEYVLGPQTN	comp342810_c0	0.0161	4.346	1.264 up	0.784	-0.467	4.795 up	0.0087	-7.277	3.163 up	0.311	-1.587	0.97643	1.0721	0.52284	0.33623	1.8511	0.98001
comp53293_c0	comp53293_c0_seq1:1-1743(+)	m.106442	sp|Q99LG0|UBP16_MOUSE`Q99LG0`Q:93-241,H:195-394`29.5%ID`E:1e-14`RecName: Full=Ubiquitin carboxyl-terminal hydrolase 16; EC=3.4.19.12; AltName: Full=Deubiquitinating enzyme 16; AltName: Full=Ubiquitin thioesterase 16; AltName: Full=Ubiquitin-specific-processing protease 16;`Eukaryota; Metazoa; Chordata; Craniata; Vertebrata; Euteleostomi; Mammalia; Eutheria; Euarchontoglires; Glires; Rodentia; Sci…	PF00443.24^UCH^Ubiquitin carboxyl-terminal hydrolase^93-265^E:3.2e-17	COG5207^ Isopeptidase T	GO:0005634^cellular_component^nucleus`GO:0004197^molecular_function^cysteine-type endopeptidase activity`GO:0042393^molecular_function^histone binding`GO:0046872^molecular_function^metal ion binding`GO:0003713^molecular_function^transcription coactivator activity`GO:0043130^molecular_function^ubiquitin binding`GO:0004221^molecular_function^ubiquitin thiolesterase activity`GO:0004843^molecular_fun…	FSAEKTHHSSADAMGADADPSAAVLRAEVRRILGEQTPELIKALSGRELQEILLEAHAKANGSADGSAQMEGPELSHPGLPGLPGLGQLPRPQGLTNLGNTCYLASVLQCLAQTESFATELQELKISQLGGIGQALQRLLGNLRQDSQASVEDILGQLAERYTWYQGKSQQDAHELLRTLLAALADEREVKEEKDVLQRLVQRSFQGLICEAILCWSCRQVSLRHEFFLDLSLDISELDTGLLGLRGSAMQPLLELLEEEEDEDEAAAVEEPVTDGEDQVIEVYLERVPGRRIPLGLEWHDATKHNCKVLRRVHPNSLADQWTRRSGRRLVGNLLLLSVNGQEDEEEIMQALKDEAKLLLRFAPEEVVSARVNDKTQQGFQIELQRDAKTPWGFQLDPV…	comp53293_c0	0.013	4.597	1.021 up	0.891	-0.248	1.298 up	0.0446	-3.873	1.011 up	0.887	-0.245	0.1111	0.22603	0.06457	0.18335	0.0723	0.11408
comp105448_c0	comp105448_c0_seq1:3-821(+)	m.3845	sp|Q9SJA1|UBP19_ARATH`Q9SJA1`Q:7-53,H:54-101`52.08%ID`E:5e-07`RecName: Full=Ubiquitin carboxyl-terminal hydrolase 19; EC=3.4.19.12; AltName: Full=Deubiquitinating enzyme 19; Short=AtUBP19; AltName: Full=Ubiquitin thioesterase 19; AltName: Full=Ubiquitin-specific-processing protease 19;`Eukaryota; Viridiplantae; Streptophyta; Embryophyta; Tracheophyta; Spermatophyta; Magnoliophyta; eudicotyledons;…	PF01753.13^zf-MYND^MYND finger^17-53^E:3.9e-08	COG5533^ Ubiquitin C-terminal hydrolase	GO:0016021^cellular_component^integral to membrane`GO:0008234^molecular_function^cysteine-type peptidase activity`GO:0046872^molecular_function^metal ion binding`GO:0004221^molecular_function^ubiquitin thiolesterase activity`GO:0008270^molecular_function^zinc ion binding`GO:0006511^biological_process^ubiquitin-dependent protein catabolic process	RCDILIRRIMVKRVRECNVCGEAATKICSQCKCRHYCGQKCQRQDWRSHKQYCAKSSPRGKSEEVEALKKLWLGPCSEDEELQSAWKDFLQKAGGDTMDPMNMESVDLEKLEKLVMNAMKQSLPEELSDRDVVGYPMHVVKQLGLLPSLPLRPDEFVMSYSTFGQMDSSTGQLFYCIACMSNRTEQARAIGSCTGLPTASDCESVLFTAMIKPMNGTGEPMRPSHVLLANRWGAKTYEILQPFLMEHGIDVRLETEAEARRSAALNDVDPNG	comp105448_c0	0.0481	3.173	1.162 down	0.428	1.272	1.194 down	0.326	1.525	1.406 down	0.046	3.788	0.19572	0.28055	0.30791	0.13642	0.16073	0.20385
comp19105_c0	comp19105_c0_seq1:2-1633(+)	m.47724	sp|Q949Y0|UBP6_ARATH`Q949Y0`Q:24-520,H:1-481`40.27%ID`E:3e-96`RecName: Full=Ubiquitin carboxyl-terminal hydrolase 6; EC=3.4.19.12; AltName: Full=Deubiquitinating enzyme 6; Short=AtUBP6; AltName: Full=Ubiquitin thioesterase 6; AltName: Full=Ubiquitin-specific-processing protease 6;`Eukaryota; Viridiplantae; Streptophyta; Embryophyta; Tracheophyta; Spermatophyta; Magnoliophyta; eudicotyledons; core…	PF00443.24^UCH^Ubiquitin carboxyl-terminal hydrolase^136-514^E:1.5e-45`PF13423.1^UCH_1^Ubiquitin carboxyl-terminal hydrolase^136-482^E:3.3e-17	NOG286607	GO:0009506^cellular_component^plasmodesma`GO:0005516^molecular_function^calmodulin binding`GO:0004221^molecular_function^ubiquitin thiolesterase activity`GO:0004843^molecular_function^ubiquitin-specific protease activity`GO:0016579^biological_process^protein deubiquitination`GO:0006511^biological_process^ubiquitin-dependent protein catabolic process	VERDLCGLCLSCRHFASRNCLGAMAQIKLKWNKEEFDVTIEEGSSVEVFKTQVWTLTSVPVDRQKYIGFPGGILKDSDDLMAKVNKLKPGSKITLMGTPEGKELKAPEEKTVFEEDLSPEEKARILKEKKVEIPPAGIKNLGNTCYMNATLQCLHHVPDLKEAISGYQPPAAEARDIDAVLTAQLRTVNSQLTSTTDSIVPMQFVMALRQRFPRFAEMQNGAYMQQDADECLRGLLTSLSGTLKGSSEASNRVDELFGYRLKSSLKCLECDEEPPQDSEELSRVVMCHLGTQTEPVSHITQGVQLSLKEHIEKNSPVLGRNAQYEKTSALESLPPYLIVQFARFGYKGANDWAGTAAGKVKLTRKCAFTHTFDIFDCASEDLKKKLSVGRLKKKEKEDA…	comp19105_c0	8.9e-05	12.842	1.100 down	0.103	2.952	1.149 down	0.0582	3.504	1.191 down	0.0475	3.745	0.04009	0.08484	0.10479	0.04691	0.11576	0.06933
comp19768_c0	comp19768_c0_seq1:79-2835(-)	m.49948	sp|B2GUZ1|UBP4_RAT`B2GUZ1`Q:32-908,H:18-922`31.15%ID`E:5e-117`RecName: Full=Ubiquitin carboxyl-terminal hydrolase 4; EC=3.4.19.12; AltName: Full=Deubiquitinating enzyme 4; AltName: Full=Ubiquitin thioesterase 4; AltName: Full=Ubiquitin-specific-processing protease 4;`Eukaryota; Metazoa; Chordata; Craniata; Vertebrata; Euteleostomi; Mammalia; Eutheria; Euarchontoglires; Glires; Rodentia; Sciurogna…	PF06337.7^DUSP^DUSP domain^45-167^E:5.4e-19`PF00443.24^UCH^Ubiquitin carboxyl-terminal hydrolase^313-904^E:2.7e-70`PF13423.1^UCH_1^Ubiquitin carboxyl-terminal hydrolase^742-884^E:5e-16`PF01473.15^CW_binding_1^Putative cell wall binding repeat^872-882^E:0.23	.	GO:0005737^cellular_component^cytoplasm`GO:0005634^cellular_component^nucleus`GO:0046872^molecular_function^metal ion binding`GO:0004221^molecular_function^ubiquitin thiolesterase activity`GO:0004843^molecular_function^ubiquitin-specific protease activity`GO:0031397^biological_process^negative regulation of protein ubiquitination`GO:0016579^biological_process^protein deubiquitination`GO:0034394^b…	GSVPALAMVEMPADWCAPLPAPEAVSPAEEFNQLEPLLNEPLKAGSSYFLINQRWYVEWLQWVGAPSVQSPQMRPADPPLDLDDLGESGWTLVDTPPTARRTRQRTGSWTKDRPGQIDNSPLLEENSSTAIKKTLDQLNDYRIISEGAWNLLFGWYGGGPPIKRRAITLPGGSVQVELFGLTLRALRSSEMTMPPYEVVESKSTTIGELKANLCSEMNVDASKVRIWDYFELKPFALLEGHLDATLESQRIMDQNYILLEEPLADGSWPMNAMNDSNDHQSQPEPAATSSGYPSYPTTSSDITSVGEPIQRGVVGLQNLGNTCFMNSSLQCLSNVPQLREYFLDGAYKETLNRTAHKTEGKLAESFADLLDMMWKPDTRKVAPRTFKWQVGQFAEQFSG…	comp19768_c0	0.00569	5.6	1.028 up	0.144	-2.53	1.003 up	0.98	-0.047	1.072 up	0.0484	-3.719	0.02797	0.01521	0.09498	0.1767	0.04311	0.03285
comp50640_c0	comp50640_c0_seq1:8-1555(-)	m.102409	sp|Q8K387|UBP45_MOUSE`Q8K387`Q:323-511,H:617-812`30.56%ID`E:2e-15`RecName: Full=Ubiquitin carboxyl-terminal hydrolase 45; EC=3.4.19.12; AltName: Full=Deubiquitinating enzyme 45; AltName: Full=Ubiquitin thioesterase 45; AltName: Full=Ubiquitin-specific-processing protease 45;`Eukaryota; Metazoa; Chordata; Craniata; Vertebrata; Euteleostomi; Mammalia; Eutheria; Euarchontoglires; Glires; Rodentia; S…	PF13423.1^UCH_1^Ubiquitin carboxyl-terminal hydrolase^323-490^E:1.3e-07`PF00443.24^UCH^Ubiquitin carboxyl-terminal hydrolase^378-508^E:1.9e-22	COG5560^ Ubiquitin C-terminal hydrolase	GO:0008234^molecular_function^cysteine-type peptidase activity`GO:0046872^molecular_function^metal ion binding`GO:0004221^molecular_function^ubiquitin thiolesterase activity`GO:0008270^molecular_function^zinc ion binding`GO:0006511^biological_process^ubiquitin-dependent protein catabolic process	PQPVTEMEAGAKDMPPPETTLNGTNGTTGTKEAEHATRAENGKDQGAAENHPPNEDDCNGTAPVPPTNGDAPTNGDTPLNGDAPTKGPEENKEKNGETTWLPAAELPEATPEHGSDEGNHEKQEPEPADAPQDKTPQDDTPYEENSGHQADTEEQEDQPEEEEGPFNYEVLLRSEKTGKQDYGFKWNMSALSKDQLIVASIVPDSIVDKWNLKKLTMGEANKVVRPGDQIMEVQGEKEHKQMLKLLKQEPELTLGIQRTDLHAPVDIPHELLNNDKEDKEDEEDRVERKNALLEAWRGCQEGLPDELQSMYSGKSLGINGGSCSLMDCLQKFAGVEAMEEDFHPSYDCSDCAKAAEGEAPENGNAKKKHKMYATSKSWLCGSMPKLLTVQLKRFNRKLQ…	comp50640_c0	1.27e-05	18.139	1.121 up	0.135	-2.616	1.202 up	0.178	-2.181	1.378 up	0.00983	-6.558	0.06942	0.10573	0.05349	0.23811	0.13261	0.04876
comp76721_c0	comp76721_c0_seq1:1-2262(+)	m.153844	sp|Q8NFA0|UBP32_HUMAN`Q8NFA0`Q:23-598,H:682-1312`29.08%ID`E:2e-72`RecName: Full=Ubiquitin carboxyl-terminal hydrolase 32; EC=3.4.19.12; AltName: Full=Deubiquitinating enzyme 32; AltName: Full=Renal carcinoma antigen NY-REN-60; AltName: Full=Ubiquitin thioesterase 32; AltName: Full=Ubiquitin-specific-processing protease 32; Flags: Precursor;`Eukaryota; Metazoa; Chordata; Craniata; Vertebrata; Eute…	PF00443.24^UCH^Ubiquitin carboxyl-terminal hydrolase^65-696^E:3.1e-68`PF13423.1^UCH_1^Ubiquitin carboxyl-terminal hydrolase^65-260^E:4.9e-06`PF13423.1^UCH_1^Ubiquitin carboxyl-terminal hydrolase^505-678^E:1.5e-09	COG5210^ GTPase-activating protein	GO:0005794^cellular_component^Golgi apparatus`GO:0016020^cellular_component^membrane`GO:0005509^molecular_function^calcium ion binding`GO:0008234^molecular_function^cysteine-type peptidase activity`GO:0004221^molecular_function^ubiquitin thiolesterase activity`GO:0016579^biological_process^protein deubiquitination`GO:0006511^biological_process^ubiquitin-dependent protein catabolic process	HGIDGDWVLCHRIHQDLEFEEVDESQTLHALHFLDGHQLLLRGRNAPTLRANGHRLPSGKNHGHVGLQNLGNTCYMNAAIQCLVHSPLLPDYFMSEYKLDVNPNSKFGMAGKLAVAFAELLLEIQNARSAGSNVVAPRDFKRIFSDFKPQFAGWKQQDAQEFLSMFLAGLSEDVNRTTQKPYRELKDSEGRPDEEVASEYWQSHCQRERSAVAALFSGQFRSVLRCKGCGYTNHSFEAFSFLPIPIPEHSYRWVTCMVVSASRPPAQHITRVCARVPKQGNINDLLEAAGGMLSMEAQDLVAADVGHGYVARLWHAEKPLSALSDDAQPWIFHTPLQQVKPMELNMPPSSSPSSRRSNSKEKMSPPEDMTARPVIIQLVHRRLRTVKRYFYNPYKSELF…	comp76721_c0	0.00209	6.983	1.065 up	0.459	-1.191	1.110 up	0.164	-2.27	1.150 up	0.0459	-3.79	0.05271	0.14448	0.10573	0.08191	0.10318	0.02734
comp7786_c0	comp7786_c0_seq1:1-1035(-)	m.156885	sp|Q9MAQ3|UBP11_ARATH`Q9MAQ3`Q:200-339,H:21-173`35.26%ID`E:2e-15`RecName: Full=Putative ubiquitin carboxyl-terminal hydrolase 11; EC=3.4.19.12; AltName: Full=Deubiquitinating enzyme 11; Short=AtUBP11; AltName: Full=Ubiquitin thioesterase 11; AltName: Full=Ubiquitin-specific-processing protease 11;`Eukaryota; Viridiplantae; Streptophyta; Embryophyta; Tracheophyta; Spermatophyta; Magnoliophyta; eud…	PF06337.7^DUSP^DUSP domain^221-302^E:1.2e-19	COG5560^ Ubiquitin C-terminal hydrolase	GO:0008234^molecular_function^cysteine-type peptidase activity`GO:0004221^molecular_function^ubiquitin thiolesterase activity`GO:0006511^biological_process^ubiquitin-dependent protein catabolic process	IDRSNSVQEREELQALLDWSETLGIDKDLAKELRGAWHAVAMSSRLGVVERSALLETLPSAPAELVQRFAHAMDRAKTGTVSAREWMQDFAICLQGSLDQRKDLVFRMFADDSGSIPLAAAAELTKWGQAAVSVFSERRPNTEPRNGAGSSSGSAASALAAPRLAKQTSEQWSADSEQIAQALGYVARIDLKMVPPNAREELEIIEKLNENFNPEAPGKTGDLWYLIPARWWKQWLEFTSTGTNSREQGPPSIDNTDLVDARDFLRIGLSEGVDYEVVTQDAWHALVAWYDKCGPALPRKVIEIDGHLELEMYPLALHISRTDQDGQIMLLEKTLEISRTALASE	comp7786_c0	6.35e-06	20.427	1.195 down	0.172	2.321	1.326 up	0.0598	-3.469	1.324 up	0.00375	-9.635	0.16571	0.14796	0.10337	0.21078	0.05435	0.06415
comp97336_c0	comp97336_c0_seq1:76-1404(-)	m.177173	sp|Q67XW5|UBP18_ARATH`Q67XW5`Q:13-84,H:40-121`37.8%ID`E:4e-07`RecName: Full=Ubiquitin carboxyl-terminal hydrolase 18; EC=3.4.19.12; AltName: Full=Deubiquitinating enzyme 18; Short=AtUBP18; AltName: Full=Ubiquitin thioesterase 18; AltName: Full=Ubiquitin-specific-processing protease 18;`Eukaryota; Viridiplantae; Streptophyta; Embryophyta; Tracheophyta; Spermatophyta; Magnoliophyta; eudicotyledons;…	PF01753.13^zf-MYND^MYND finger^25-62^E:8.9e-09	COG5533^ Ubiquitin C-terminal hydrolase	GO:0016021^cellular_component^integral to membrane`GO:0008234^molecular_function^cysteine-type peptidase activity`GO:0046872^molecular_function^metal ion binding`GO:0004221^molecular_function^ubiquitin thiolesterase activity`GO:0008270^molecular_function^zinc ion binding`GO:0006511^biological_process^ubiquitin-dependent protein catabolic process	LQMGRVDIPLGPDPGAETAEAFPRCAWCGDASKTVCGRCKVRAYCSAECQQLDWKSGHQTACTPMVQRQLPVTEEHFQFYEVPYVAHWAINLQNWKIKSNSKEYAFLLSRIPDADVRRQITTQRSWPQAKLALAKELAVRRMAEILTQAMWTKVSWKHEDISDRDFLRNREEYVWTGQKYQNSNRRFPNFNFSMFDTDDYLFLVTHPLAITGVYASGPLTDAMPDPREAFAEELMDGQQTDIPRASEEDEDSKMLGATELRDICEADSCRERRARLQHALVGKFAYFRTLGQTTGRQWSQVVLGQHPVAESVPGGTLDPDEADGPWRPRRHPLQVAGTQQSRWRCEVHRWRENHIVVCRGPPDEAMDPKGDFQQTQAKRFPEIDTFDKALDHPEPEFIE…	comp97336_c0	0.000293	10.312	1.158 up	0.133	-2.631	1.212 up	0.055	-3.58	1.150 up	0.0243	-4.748	0.08289	0.13897	0.05769	0.14429	0.04137	0.07448
comp80802_c0	comp80802_c0_seq1:129-2708(-)	m.165017	sp|Q8BWR4|UBP40_MOUSE`Q8BWR4`Q:522-782,H:42-308`28.32%ID`E:7e-20`RecName: Full=Ubiquitin carboxyl-terminal hydrolase 40; EC=3.4.19.12; AltName: Full=Deubiquitinating enzyme 40; AltName: Full=Ubiquitin thioesterase 40; AltName: Full=Ubiquitin-specific-processing protease 40;`Eukaryota; Metazoa; Chordata; Craniata; Vertebrata; Euteleostomi; Mammalia; Eutheria; Euarchontoglires; Glires; Rodentia; Sc…	PF00443.24^UCH^Ubiquitin carboxyl-terminal hydrolase^521-830^E:1.3e-31`PF13423.1^UCH_1^Ubiquitin carboxyl-terminal hydrolase^521-802^E:3.7e-16	COG5077^ Ubiquitin carboxyl-terminal hydrolase	GO:0008234^molecular_function^cysteine-type peptidase activity`GO:0004221^molecular_function^ubiquitin thiolesterase activity`GO:0006511^biological_process^ubiquitin-dependent protein catabolic process	KLMAAVAPCAYYGCGCGQPGHIAAFQQSGMAYPTYAHQDHPVKLRLRRLLLELKPLEEKYWEAQQLVQQMAVHEVGLWVQAILEKPLPMQWMHNLSIHILGELLQRHPAIVTSEFGKVRKNVSWLFPEDGDVDRAAAFFRNLLWTKETMGQNTKSEASTFSKLLMKRTKQNDLCKVPACTGRAWLVHIWKDVPSTRPNLDLLVSCVVRWLADPYETQGAKAACLKVLSEETARLRPPADLETWIISLLFQEVCRHPMQHSPDLQQLLCLLHVPPHPSSVRCLLGSSQDPGYLMTLWGCLCNWLPQAPWMSGQACEAWCRAGPPPLYALLRAMLVAFSQLPDSRNLCRSAIMALAALGTSSSSISTQAPALLLMLFHDGPVLPAEVWMPLLPLLDYLSQF…	comp80802_c0	5.93e-07	30.88	1.017 up	0.409	-1.326	1.097 up	0.189	-2.114	1.202 up	0.0106	-6.39	0.03496	0.01265	0.07117	0.10579	0.0644	0.05255
comp16400_c0	comp16400_c0_seq2:45-743(+)	m.36797	sp|Q96FW1|OTUB1_HUMAN`Q96FW1`Q:7-230,H:48-270`35.4%ID`E:8e-44`RecName: Full=Ubiquitin thioesterase OTUB1; EC=3.4.19.12; AltName: Full=Deubiquitinating enzyme OTUB1; AltName: Full=OTU domain-containing ubiquitin aldehyde-binding protein 1; AltName: Full=Otubain-1; Short=hOTU1; AltName: Full=Ubiquitin-specific-processing protease OTUB1;`Eukaryota; Metazoa; Chordata; Craniata; Vertebrata; Euteleosto…	PF10275.4^Peptidase_C65^Peptidase C65 Otubain^3-231^E:1.6e-60`PF02338.14^OTU^OTU-like cysteine protease^45-226^E:6.9e-06	NOG267426	GO:0005737^cellular_component^cytoplasm`GO:0019784^molecular_function^NEDD8-specific protease activity`GO:0008242^molecular_function^omega peptidase activity`GO:0043130^molecular_function^ubiquitin binding`GO:0004843^molecular_function^ubiquitin-specific protease activity`GO:0006281^biological_process^DNA repair`GO:2000780^biological_process^negative regulation of double-strand break repair`GO:19…	MEDQEAVGPPVPVADLKVQYAENPDFKQKVEFLVDRFQHMRRARPDGSCFYRSYLFAIFEQMVGDKERALAFRERQKDALEFCLSVGYERMAIEDFFDDFMELLDAVSVEGATRATLEDLWTDEKDRYLVCWARVLTSAYLKRHEQDFACFLTAHSSVQQFCAQEVDPMTTEADHLQITALSSQLQVPVTVVYLDRSEGSAAEHPFAHDSTLPFTPIHLLYRPGHYDLIYPK*	comp16400_c0	6.69e-05	13.521	1.530 up	0.0185	-5.992	1.654 up	0.029	-4.539	1.417 up	0.0668	-3.306	0.13597	0.15326	0.16362	0.27513	0.15367	0.26273
comp115688_c0	comp115688_c0_seq1:55-1053(-)	m.10757	sp|Q7ZX21|OTU5A_XENLA`Q7ZX21`Q:2-219,H:159-365`28.57%ID`E:3e-22`RecName: Full=OTU domain-containing protein 5-A; EC=3.4.19.12; AltName: Full=Deubiquitinating enzyme A; Short=DUBA;`Eukaryota; Metazoa; Chordata; Craniata; Vertebrata; Euteleostomi; Amphibia; Batrachia; Anura; Pipoidea; Pipidae; Xenopodinae; Xenopus; Xenopus.	PF02338.14^OTU^OTU-like cysteine protease^16-128^E:1.3e-20	.	GO:0004843^molecular_function^ubiquitin-specific protease activity`GO:0071108^biological_process^protein K48-linked deubiquitination`GO:0070536^biological_process^protein K63-linked deubiquitination`GO:0006508^biological_process^proteolysis`GO:0032496^biological_process^response to lipopolysaccharide	PTASSSSTFVVREQARDGNCLFRSFSDQVYGCPDYHGLLRDRCTKYIASERNYFEQFVAEPFEQFLARIQREGEWGDDVEIEALSEIYDCRVEIYAAYGHSLMRTFHEACDSKWPQPIRLLYEGQAHYNSLAPRSGLRPILQLRPGEMEDAAISRSRRRNEAGLRRPGAKEQDAQLTEQEVLEESIRLSRLEFEHKSEAQMDMALQDSRTEWEKSERKRMEEEVVDAILQQSVLEEEQKQMTLAMKESKEEVIQTQPDFAALYGMVNSDMVQGASSSSAHDDKRDSRDFQYPESVYAVMSMGFPLEKCIQAYHLVGDNPEGILQFCCQTLGR*	comp115688_c0	1.56e-06	26.102	1.101 up	0.144	-2.53	1.389 up	0.0117	-6.433	1.413 up	0.0126	-6	0.09321	0.05883	0.10154	0.10705	0.145	0.08147
comp38385_c0	comp38385_c0_seq1:160-1377(-)	m.82932	sp|Q8LG98|OTUBL_ARATH`Q8LG98`Q:115-364,H:42-293`26.24%ID`E:8e-19`RecName: Full=Ubiquitin thioesterase otubain-like; EC=3.4.19.12; AltName: Full=Deubiquitinating enzyme otubain-like; AltName: Full=Ubiquitin-specific-processing protease otubain-like;`Eukaryota; Viridiplantae; Streptophyta; Embryophyta; Tracheophyta; Spermatophyta; Magnoliophyta; eudicotyledons; core eudicotyledons; rosids; malvids;…	PF10275.4^Peptidase_C65^Peptidase C65 Otubain^117-364^E:7.1e-37	NOG267426	GO:0008234^molecular_function^cysteine-type peptidase activity`GO:0008242^molecular_function^omega peptidase activity`GO:0006520^biological_process^cellular amino acid metabolic process`GO:0006508^biological_process^proteolysis	RPGQSFSLMSGLAALIEQKLTGLHSYFGQANCFSAPGSPKHLSVSTAFGATVLAASSLETDSYEEELSTAVLKNDLTMPQVPKEDISLRTDDATVMSSAPRSRLARSDTMEASLQSSQLPNLGKFEPLSTLKDEFKFNKSFGEKVDGLIEHEYKGWRRVRGDGNCFYRAVGFGLLEQIIAAPDSKRQVAASALVCKLKNLSFEEKVEDEGHQQFVERLFRVASGHSWQDGGGDLLASFEDKSPDGIDQACIRAIRKLVAQCIIARADDCSLCGGIDFRTLCEVQGLGSPEDFCNTVVLPMGVEAESVVMNALVCALDIGLKLALLDRTEQSGLVFESYEPPGEGNSDHFTVHVQLRPGHYDLLYLECINETSRRRATIDGSGGYGRGAASSPKSSAENT…	comp38385_c0	0.000222	10.868	1.111 down	0.22	2.035	1.229 down	0.0148	5.846	1.209 down	0.0623	3.396	0.07367	0.13085	0.04903	0.08939	0.05096	0.15359
comp47786_c1	comp47786_c1_seq1:48-761(+)	m.97896	sp|Q2TBG8|UCHL3_BOVIN`Q2TBG8`Q:13-234,H:6-227`43.5%ID`E:2e-59`RecName: Full=Ubiquitin carboxyl-terminal hydrolase isozyme L3; Short=UCH-L3; EC=3.4.19.12; AltName: Full=Ubiquitin thioesterase L3;`Eukaryota; Metazoa; Chordata; Craniata; Vertebrata; Euteleostomi; Mammalia; Eutheria; Laurasiatheria; Cetartiodactyla; Ruminantia; Pecora; Bovidae; Bovinae; Bos.	PF01088.16^Peptidase_C12^Ubiquitin carboxyl-terminal hydrolase, family 1^13-221^E:2.9e-56	NOG327708	GO:0005739^cellular_component^mitochondrion`GO:0005634^cellular_component^nucleus`GO:0008234^molecular_function^cysteine-type peptidase activity`GO:0004221^molecular_function^ubiquitin thiolesterase activity`GO:0006511^biological_process^ubiquitin-dependent protein catabolic process	MAVDMEKIRKVHWVPLESNPDMLNDFARKVGLPSDFEFVDVFSTDPELLIMVPPERLAVTLLYQCSSNIRKFKEEQQKRIEAEGQKLSSELVYLKQYVGNACGTIACIHSIGNNSQVMGISEESPIGKFLTTIKSKTPQDAGLALVDATDMHSASEASAQGGQTAAPEATADVDAHFICFVEKDGDLYELDGNKAFPINHGPVGGDLLEAAAQVIKANFMEQDPESVNFNMMALVRS*	comp47786_c1	0.000859	8.372	1.093 up	0.362	-1.468	1.252 down	0.0969	2.864	1.318 down	0.025	4.706	0.03235	0.17217	0.20942	0.08628	0.05905	0.15906
comp57906_c0	comp57906_c0_seq1:1-1563(+)	m.113793	sp|Q4VA72|BRCC3_XENTR`Q4VA72`Q:39-152,H:13-127`62.61%ID`E:1e-38`RecName: Full=Lys-63-specific deubiquitinase BRCC36; EC=3.4.19.-; AltName: Full=BRCA1-A complex subunit BRCC36; AltName: Full=BRCA1/BRCA2-containing complex subunit 3; AltName: Full=BRCA1/BRCA2-containing complex subunit 36; AltName: Full=BRISC complex subunit BRCC36;`Eukaryota; Metazoa; Chordata; Craniata; Vertebrata; Euteleostomi; …	PF01398.16^JAB^JAB1/Mov34/MPN/PAD-1 ubiquitin protease^31-141^E:1.1e-30`PF14464.1^Prok-JAB^Prokaryotic homologs of the JAB domain^36-135^E:6.1e-10	NOG322509	GO:0070531^cellular_component^BRCA1-A complex`GO:0070552^cellular_component^BRISC complex`GO:0046872^molecular_function^metal ion binding`GO:0008237^molecular_function^metallopeptidase activity`GO:0031593^molecular_function^polyubiquitin binding`GO:0004221^molecular_function^ubiquitin thiolesterase activity`GO:0004843^molecular_function^ubiquitin-specific protease activity`GO:0006302^biological_p…	VNTWQQCFPEAPCGFVAGCSAMNGNTDVDGQVLLSEHVYHVCLAHALITEREEVMGLLLGDVHQSQVRIWSSISLRRSDKRPDRVEIAPEQLVEAVEYAEKLSQVMKRTCRVVGWYHSHPHITCFPSHVDLRTQLQYQSMDLDFVGLIFGVFNYGNFGSTHHDLIAFRALETPKEIQQRNLQVEVVPLCELLSEDEETAAVQCPDFGGAYGQQALCSAVQNTLHEVLETMPQQGDAFHRLRSSVHFKETLVKLGTEMVEPLSGHFEDLRQNSSVLADLWRSKASRRDQAGEIEVTDASQPSTAEEAMNSDTVQDCPPKSQSPRSPDVTQEYVVPSQESIEEMDVDEQEVPPKRQKTAESGSSSSFGTSILESTRTKEVLDVDGLLEGAPSGLPQTAVSQ…	comp57906_c0	0.0543	3.052	1.251 up	0.426	-1.279	1.398 up	0.0347	-4.249	1.085 up	0.361	-1.421	0.48935	0.13294	0.18018	0.13902	0.16289	0.03361
comp32350_c0	comp32350_c0_seq1:26-1189(-)	m.75603	sp|Q10169|DSK2_SCHPO`Q10169`Q:11-113,H:5-99`29.13%ID`E:3e-07`RecName: Full=Deubiquitination-protection protein dph1;`Eukaryota; Fungi; Dikarya; Ascomycota; Taphrinomycotina; Schizosaccharomycetes; Schizosaccharomycetales; Schizosaccharomycetaceae; Schizosaccharomyces.	PF00240.18^ubiquitin^Ubiquitin family^20-79^E:6.2e-08`PF00240.18^ubiquitin^Ubiquitin family^113-174^E:1.2e-11	COG5272^ Ubiquitin	GO:0005829^cellular_component^cytosol`GO:0005634^cellular_component^nucleus`GO:0031593^molecular_function^polyubiquitin binding`GO:0033554^biological_process^cellular response to stress`GO:0030433^biological_process^ER-associated protein catabolic process`GO:0042177^biological_process^negative regulation of protein catabolic process`GO:0030474^biological_process^spindle pole body duplication	PRQVPVDAMTTLRLRPAGGAEFQVELEQSASILEVKVAATAGCDIDPELMKIIHKGRVLRDEELLRALGIQNGDALHIAKGMAASTQKGYLDKASSDASDRLEIQLKAPCGIEVTLAVDSKDPVEELRKDAASRCGLKVEEIHLLHKGKILKDGLSLDSCGIANGSTVRVARRQAEQTEPKEPVTVQVEPEAGSAMPMAWGSDSPLDMAQMRMMAAAMGVPLDRLLGNLPPQQAMQMVQQEMAQLRRAPLGETTAEMQARWAREAHDMARQVRAYLEREGREGREGREGREGAEDREGENIEDDDELLADISRTLADARERGAPVPNAAVFVDRAVARRRQARAFQQRMDREASGLDPEIEDAFAAAEQSVTAAARAPRRLGGSPGA*	comp32350_c0	0.00261	6.664	1.095 up	0.305	-1.665	1.105 down	0.252	1.802	1.243 down	0.0211	4.993	0.13684	0.08056	0.13009	0.0953	0.11178	0.05782
comp91016_c0	comp91016_c0_seq1:129-1061(-)	m.172637	sp|P0DJ25|RL40_TETTS`P0DJ25`Q:249-309,H:15-75`59.02%ID`E:8e-14`RecName: Full=Ubiquitin-60S ribosomal protein L40; Contains: RecName: Full=Ubiquitin; Contains: RecName: Full=60S ribosomal protein L40;`Eukaryota; Alveolata; Ciliophora; Intramacronucleata; Oligohymenophorea; Hymenostomatida; Tetrahymenina; Tetrahymenidae; Tetrahymena.	PF00240.18^ubiquitin^Ubiquitin family^261-308^E:2.1e-14`PF11976.3^Rad60-SLD^Ubiquitin-2 like Rad60 SUMO-like^264-301^E:1.9e-05	.	GO:0005634^cellular_component^nucleus`GO:0005840^cellular_component^ribosome`GO:0003735^molecular_function^structural constituent of ribosome`GO:0006412^biological_process^translation	EIFGLRWRAAVVDFTMQIFVKTLTGRTLTCEVEPTTKVGPALSIPISNLSGATGISIAKIKGSSSTSVLVKAAAQELARFWKGDGLPVRQYLETNVIKPPLLKYLGPEGAHCICLDPTDSPASLDELLIEVSRFFILKAVNSDTAAPKLARDVPRTLGRPRKRARTAGEDQGAQLSPSRDVDLIWHAMLLFPQIYYKLCMSLTGELICHDPRSDQNQQDRYLMTYKKYARLFGKAPPSRFWPLPANWELDQELSKDGMSLQGMIQQKEGIPTDQQRLMLAGVQLEEDRSLKDYDIQPEATLLLVLKLRGC*	comp91016_c0	3.87e-08	50.498	1.343 up	0.0104	-7.844	1.341 up	0.024	-4.866	1.485 up	0.00393	-9.455	0.08633	0.06573	0.11859	0.12756	0.06747	0.10029
comp163156_c0	comp163156_c0_seq1:24-332(+)	m.36421	sp|P0C224|RL40_NEUCR`P0C224`Q:1-56,H:1-56`33.93%ID`E:1e-05`RecName: Full=Ubiquitin-60S ribosomal protein L40; Contains: RecName: Full=Ubiquitin; Contains: RecName: Full=60S ribosomal protein L40; AltName: Full=CEP52; AltName: Full=Cytoplasmic ribosomal protein 79; Short=CRP79; Flags: Precursor;`Eukaryota; Fungi; Dikarya; Ascomycota; Pezizomycotina; Sordariomycetes; Sordariomycetidae; Sordariales;…	PF00240.18^ubiquitin^Ubiquitin family^12-58^E:4.9e-09	COG5272^ Ubiquitin	GO:0005634^cellular_component^nucleus`GO:0005840^cellular_component^ribosome`GO:0003735^molecular_function^structural constituent of ribosome`GO:0006412^biological_process^translation	MELEVDGIAGHLCTVTIAEEWTVRNLKEAIELQSGIPADQQRLVLGYHELQDAQALDLGAGRVTLLRRTPEEVKFLQRLGTCAAERAPTLLRAAPAALRAER	comp163156_c0	9.18e-05	12.769	2.394 down	0.0134	6.874	1.920 down	0.0652	3.36	2.175 down	0.039	4.027	0.20741	0.30225	0.2838	0.4834	0.24416	0.50054
comp265372_c0	comp265372_c0_seq1:44-430(+)	m.67290	sp|P0CH07|RL402_SCHPO`P0CH07`Q:1-128,H:1-128`88.28%ID`E:7e-81`RecName: Full=Ubiquitin-60S ribosomal protein L40; Contains: RecName: Full=Ubiquitin; Contains: RecName: Full=60S ribosomal protein L40; AltName: Full=CEP52; Flags: Precursor;`Eukaryota; Fungi; Dikarya; Ascomycota; Taphrinomycotina; Schizosaccharomycetes; Schizosaccharomycetales; Schizosaccharomycetaceae; Schizosaccharomyces.	PF11976.3^Rad60-SLD^Ubiquitin-2 like Rad60 SUMO-like^1-71^E:2.7e-19`PF13019.1^Telomere_Sde2^Telomere stability and silencing^1-76^E:0.0064`PF00240.18^ubiquitin^Ubiquitin family^6-74^E:1.4e-33`PF13881.1^Rad60-SLD_2^Ubiquitin-2 like Rad60 SUMO-like^22-72^E:0.032`PF01020.12^Ribosomal_L40e^Ribosomal L40e family^77-128^E:1.7e-30	.	GO:0022625^cellular_component^cytosolic large ribosomal subunit`GO:0005730^cellular_component^nucleolus`GO:0003735^molecular_function^structural constituent of ribosome`GO:0002181^biological_process^cytoplasmic translation`GO:0006281^biological_process^DNA repair`GO:0042254^biological_process^ribosome biogenesis	MQIFVKTLTGKTITLDVENSDSIENVKAKIQDKEGIPPDQQRLIFAGKQLEDGRTLADYNIQKESTLHLVLRLRGGVIEPTLAALAKKFNCDKQVCRKCYARLPARATNCRKKKCGHTNQLRPKKKKK*	comp265372_c0	3.82e-07	33.451	3.786 up	0.0917	-3.093	9.333 up	0.00939	-7.036	7.889 up	0.00279	-11.037	1.23115	0.16327	0.58969	0.70093	0.31559	0.43817
comp20362_c0	comp20362_c0_seq1:61-387(+)	m.51637	sp|P69061|RS27A_KLULA`P69061`Q:1-108,H:1-108`52.78%ID`E:4e-24`RecName: Full=Ubiquitin-40S ribosomal protein S27a; Contains: RecName: Full=Ubiquitin; Contains: RecName: Full=40S ribosomal protein S27a; Flags: Precursor;`Eukaryota; Fungi; Dikarya; Ascomycota; Saccharomycotina; Saccharomycetes; Saccharomycetales; Saccharomycetaceae; Kluyveromyces.	PF11976.3^Rad60-SLD^Ubiquitin-2 like Rad60 SUMO-like^1-67^E:3.7e-10`PF00240.18^ubiquitin^Ubiquitin family^10-71^E:2e-15	COG1998^ Ribosomal protein S27AE	GO:0005634^cellular_component^nucleus`GO:0005840^cellular_component^ribosome`GO:0046872^molecular_function^metal ion binding`GO:0003735^molecular_function^structural constituent of ribosome`GO:0006412^biological_process^translation	MRLFVRDVVGQTLSLQVEGQDTVEQVKGQICELQGLPVDEQKLIFAGRTLDSAESLVAAGLDDESTVFVSLGLEGGGKKRKKKTYTKPKKIKHKRKKVKLAVLKFYKV	comp20362_c0	0.0003	10.266	1.053 up	0.536	-0.998	1.014 up	0.92	-0.173	1.244 down	0.00934	6.692	0.11335	0.10063	0.11003	0.22247	0.09013	0.02769
comp46344_c0	comp46344_c0_seq1:82-519(-)	m.95457	sp|Q42202|RL40B_ARATH`Q42202`Q:18-145,H:1-128`91.41%ID`E:9e-83`RecName: Full=Ubiquitin-60S ribosomal protein L40-2; AltName: Full=Protein EARLY-RESPONSIVE TO DEHYDRATION 16; AltName: Full=Protein EMBRYO DEFECTIVE 2167; AltName: Full=Protein HAPLESS 4; Contains: RecName: Full=Ubiquitin; Contains: RecName: Full=60S ribosomal protein L40-2; AltName: Full=CEP52; Flags: Precursor;`Eukaryota; Viridipla…	PF11976.3^Rad60-SLD^Ubiquitin-2 like Rad60 SUMO-like^18-88^E:2e-19`PF13019.1^Telomere_Sde2^Telomere stability and silencing^18-93^E:0.0013`PF00240.18^ubiquitin^Ubiquitin family^23-91^E:4.1e-34`PF13881.1^Rad60-SLD_2^Ubiquitin-2 like Rad60 SUMO-like^30-88^E:0.033`PF01020.12^Ribosomal_L40e^Ribosomal L40e family^94-145^E:1.2e-30	COG5272^ Ubiquitin	GO:0005634^cellular_component^nucleus`GO:0005840^cellular_component^ribosome`GO:0003735^molecular_function^structural constituent of ribosome`GO:0016567^biological_process^protein ubiquitination`GO:0006412^biological_process^translation	GTWLKYFPARRNGSASEMQIFVKTLTGKTITLDVEASDTIDNVKAKIQDKEGIPPDQQRLIFAGKQLEDGRTLSDYNIQKESTLHLVLRLRGGVIEPSLAVLARKFNCEKMICRKCYARLHARAVNCRKKKCGHSNQLRPKKKLK*	comp46344_c0	1.09e-06	27.819	1.063 up	0.193	-2.19	1.151 down	0.248	1.82	1.326 down	0.00959	6.626	0.05643	0.05797	0.05997	0.2161	0.12082	0.02306
comp79554_c1	comp79554_c1_seq2:2-532(+)	m.161513	sp|P37164|RS27A_CAEBR`P37164`Q:25-172,H:2-144`54.05%ID`E:4e-44`RecName: Full=Ubiquitin-like protein 1-40S ribosomal protein S27a; Contains: RecName: Full=Ubiquitin-like protein 1; Contains: RecName: Full=40S ribosomal protein S27a;`Eukaryota; Metazoa; Ecdysozoa; Nematoda; Chromadorea; Rhabditida; Rhabditoidea; Rhabditidae; Peloderinae; Caenorhabditis.	PF11976.3^Rad60-SLD^Ubiquitin-2 like Rad60 SUMO-like^23-89^E:2e-08`PF00240.18^ubiquitin^Ubiquitin family^31-95^E:1.5e-16`PF01599.14^Ribosomal_S27^Ribosomal protein S27a^123-169^E:2.5e-25	COG5272^ Ubiquitin	GO:0005840^cellular_component^ribosome`GO:0046872^molecular_function^metal ion binding`GO:0003735^molecular_function^structural constituent of ribosome`GO:0006412^biological_process^translation	FWLKPWAVDRGWAVSIPGFQAAMQLFIRDLRGSTVTLEVEQQQQVRQLKEQLVALSEVPSSEQCLIFAGRSLSDLETLAECGVEEGSTLFLNLELCGGGKKRKKKTYTKPKKIKHKRKKVKLAVLKFYKVDSNDKVTRLRRECPHETCGPGVFMAMHFNRYYCGRCHLTYLIKKDG*	comp79554_c1	2.57e-05	16.018	1.000 down	0.992	0.023	1.037 down	0.492	1.062	1.265 down	0.00766	7.222	0.06204	0.10038	0.08566	0.05337	0.07534	0.05637
comp81042_c0	comp81042_c0_seq1:318-830(-)	m.165689	sp|P79781|RS27A_CHICK`P79781`Q:17-168,H:1-152`52.63%ID`E:1e-39`RecName: Full=Ubiquitin-40S ribosomal protein S27a; AltName: Full=Ubiquitin carboxyl extension protein 80; Contains: RecName: Full=Ubiquitin; Contains: RecName: Full=40S ribosomal protein S27a; Flags: Precursor;`Eukaryota; Metazoa; Chordata; Craniata; Vertebrata; Euteleostomi; Archosauria; Dinosauria; Saurischia; Theropoda; Coelurosau…	PF11976.3^Rad60-SLD^Ubiquitin-2 like Rad60 SUMO-like^17-83^E:3.2e-07`PF00240.18^ubiquitin^Ubiquitin family^26-86^E:1.8e-12`PF01599.14^Ribosomal_S27^Ribosomal protein S27a^117-163^E:2.3e-25	COG5272^ Ubiquitin	GO:0005654^cellular_component^nucleoplasm`GO:0005840^cellular_component^ribosome`GO:0046872^molecular_function^metal ion binding`GO:0003735^molecular_function^structural constituent of ribosome`GO:0035419^biological_process^activation of MAPK activity involved in innate immune response`GO:0007250^biological_process^activation of NF-kappaB-inducing kinase activity`GO:0002755^biological_process^MyD…	SSWLGRLGPAWVPFGTMRLFVRDVAGQTLSLQVDGQASVEQLKTLISEESQVPVEEQQLIFGGRALCSHESLLETGLNDESTVFVSSGLEGGGKKRKKKTYTKPKKIKHKRKKVKLAVLKFYKVDSNDKVTRLRRECPHETCGPGVFMAMHFNRYYCGRCHLTYLIKKDG*	comp81042_c0	0.000813	8.464	1.056 up	0.41	-1.323	1.016 up	0.863	-0.288	1.167 down	0.0252	4.692	0.07991	0.09067	0.10245	0.13007	0.08736	0.03762
comp81293_c0	comp81293_c0_seq1:1-312(+)	m.165810	sp|P37164|RS27A_CAEBR`P37164`Q:20-102,H:2-80`42.86%ID`E:2e-12`RecName: Full=Ubiquitin-like protein 1-40S ribosomal protein S27a; Contains: RecName: Full=Ubiquitin-like protein 1; Contains: RecName: Full=40S ribosomal protein S27a;`Eukaryota; Metazoa; Ecdysozoa; Nematoda; Chromadorea; Rhabditida; Rhabditoidea; Rhabditidae; Peloderinae; Caenorhabditis.	PF11976.3^Rad60-SLD^Ubiquitin-2 like Rad60 SUMO-like^18-83^E:2.6e-05`PF00240.18^ubiquitin^Ubiquitin family^26-86^E:3.2e-09	COG5272^ Ubiquitin	GO:0005840^cellular_component^ribosome`GO:0046872^molecular_function^metal ion binding`GO:0003735^molecular_function^structural constituent of ribosome`GO:0006412^biological_process^translation	ILAQVLRVAQLPWAVRAMRLFIRALAGETLPLEVPSDAKVVALQQALAEKGFLQAEQSLIFGGRSLSDEEILLECGITEESTVFVSSGLDGGGKKRKKKTYTK	comp81293_c0	0.000159	11.552	1.000 down	0.991	0.027	1.124 down	0.208	2.008	1.314 down	0.00458	8.855	0.08482	0.0474	0.13944	0.09399	0.05764	0.06795
comp81526_c0	comp81526_c0_seq1:1-414(+)	m.165925	sp|Q42202|RL40B_ARATH`Q42202`Q:23-137,H:1-115`91.3%ID`E:1e-73`RecName: Full=Ubiquitin-60S ribosomal protein L40-2; AltName: Full=Protein EARLY-RESPONSIVE TO DEHYDRATION 16; AltName: Full=Protein EMBRYO DEFECTIVE 2167; AltName: Full=Protein HAPLESS 4; Contains: RecName: Full=Ubiquitin; Contains: RecName: Full=60S ribosomal protein L40-2; AltName: Full=CEP52; Flags: Precursor;`Eukaryota; Viridiplan…	PF11976.3^Rad60-SLD^Ubiquitin-2 like Rad60 SUMO-like^23-93^E:1.7e-19`PF13019.1^Telomere_Sde2^Telomere stability and silencing^23-98^E:0.0011`PF00240.18^ubiquitin^Ubiquitin family^28-96^E:3.5e-34`PF13881.1^Rad60-SLD_2^Ubiquitin-2 like Rad60 SUMO-like^36-93^E:0.031`PF01020.12^Ribosomal_L40e^Ribosomal L40e family^99-137^E:2.6e-21	COG5272^ Ubiquitin	GO:0005634^cellular_component^nucleus`GO:0005840^cellular_component^ribosome`GO:0003735^molecular_function^structural constituent of ribosome`GO:0016567^biological_process^protein ubiquitination`GO:0006412^biological_process^translation	ILAQGKVVGSSCRLWRVLRKSAMQIFVKTLTGKTITLDVEASDTIDNVKAKIQDKEGIPPDQQRLIFAGKQLEDGRTLSDYNIQKESTLHLVLRLRGGVIEPSLAVLARKFNCEKMICRKCYARLHARAVNCRKKKC	comp81526_c0	0.00102	8.102	1.098 up	0.0553	-3.816	1.074 down	0.237	1.87	1.191 down	0.0276	4.532	0.02697	0.0654	0.04058	0.10357	0.09547	0.05729
comp77215_c0	comp77215_c0_seq1:67-1644(-)	m.155193	sp|Q05086|UBE3A_HUMAN`Q05086`Q:220-524,H:569-874`30.98%ID`E:5e-35`RecName: Full=Ubiquitin-protein ligase E3A; EC=6.3.2.-; AltName: Full=E6AP ubiquitin-protein ligase; AltName: Full=Human papillomavirus E6-associated protein; AltName: Full=Oncogenic protein-associated protein E6-AP; AltName: Full=Renal carcinoma antigen NY-REN-54;`Eukaryota; Metazoa; Chordata; Craniata; Vertebrata; Euteleostomi; M…	PF00632.20^HECT^HECT-domain (ubiquitin-transferase)^246-525^E:1.5e-52	COG5021^ Ubiquitin-protein ligase	GO:0005737^cellular_component^cytoplasm`GO:0005829^cellular_component^cytosol`GO:0005634^cellular_component^nucleus`GO:0000502^cellular_component^proteasome complex`GO:0003713^molecular_function^transcription coactivator activity`GO:0004842^molecular_function^ubiquitin-protein ligase activity`GO:0030521^biological_process^androgen receptor signaling pathway`GO:0007420^biological_process^brain dev…	LNCAKGAMRAPAEQRQAFIEILAFDWPLQMFQDLVRAVADVADAKVVHLQDGADMDVAEDADFWHLVGFLQLLRCANQRPAKETRFGELTPRGPRVPETEFVLGGIDKCDAQAEWERWKKYKDRQIKPERIVVEEEFQVDGAFALFLVHGDLVPLSFRQRCLDSDLEDLQMKVKRPLLTCQVPRSPARTLRLSALRALVKVTAARRLAAHFLRERGRGLGVAREFLALTMEAFMTAKNGQHLEEGQELWDYDKESRTFWFAEDLKASAQALQLFRAVGVLMAQALLTGTRLQVSFPTLLYSLLLRHLGAVSVAPPGLADLAALRPCLAKGLQELLAYEKDDVAEVFPLDWPRGEELCSGNRAEHVEAYVQWFLREKFRAQLEPLLDGFKQVLQNCEFLK…	comp77215_c0	1.89e-07	37.971	1.248 up	0.0157	-6.414	1.468 up	0.0158	-5.7	1.520 up	0.00319	-10.305	0.06861	0.0727	0.13921	0.13564	0.1095	0.04219
comp125968_c0	comp125968_c0_seq1:3-1883(+)	m.17391	sp|Q05086|UBE3A_HUMAN`Q05086`Q:175-625,H:439-874`37.15%ID`E:1e-82`RecName: Full=Ubiquitin-protein ligase E3A; EC=6.3.2.-; AltName: Full=E6AP ubiquitin-protein ligase; AltName: Full=Human papillomavirus E6-associated protein; AltName: Full=Oncogenic protein-associated protein E6-AP; AltName: Full=Renal carcinoma antigen NY-REN-54;`Eukaryota; Metazoa; Chordata; Craniata; Vertebrata; Euteleostomi; M…	PF00632.20^HECT^HECT-domain (ubiquitin-transferase)^316-625^E:5.8e-77	COG5021^ Ubiquitin-protein ligase	GO:0005737^cellular_component^cytoplasm`GO:0005829^cellular_component^cytosol`GO:0005634^cellular_component^nucleus`GO:0000502^cellular_component^proteasome complex`GO:0003713^molecular_function^transcription coactivator activity`GO:0004842^molecular_function^ubiquitin-protein ligase activity`GO:0030521^biological_process^androgen receptor signaling pathway`GO:0007420^biological_process^brain dev…	ALLLSPVLAEPEKPQPYEVMSRIMRLVAWMPAEGRRELQEVLVDDCSEEEVLRGLVRRVRSHCDETVKRAHQMQRLSPEIWEGLMLLQLLWGTNEAIAQRLASSLRSSEWEPDFGQSLSQTLSQLATRASSYLGRFTLAPQLRAPVPAFEFHLQSLAEEKVPPELEFRLFVENACAGPITPSEVLELPLYAARTDYGFEYVLPSKMRSFMANRNLVPVSYTRKVLQVENHHAQVYLQHQVARRVAADLEVLPGHEIHIDPALLFFILKVHRDRILEDTTAALQKATPEDLRRQLKVVFEGEQGVDEGGLAREFFRLLSAHVFTVDGGLFDPLVAQNARVLWFNSASERESTEFWLAGVILGLVVYNNMPGLDVRFPPVVFKKIKNEQLVLEDLRQVHPE…	comp125968_c0	5.64e-05	13.941	1.004 down	0.972	0.069	1.051 down	0.573	0.875	1.187 up	0.0445	-3.835	0.17038	0.08511	0.13088	0.0995	0.06567	0.11132
comp46738_c0	comp46738_c0_seq1:3-2306(+)	m.96131	sp|Q05086|UBE3A_HUMAN`Q05086`Q:123-767,H:230-875`36.55%ID`E:7e-117`RecName: Full=Ubiquitin-protein ligase E3A; EC=6.3.2.-; AltName: Full=E6AP ubiquitin-protein ligase; AltName: Full=Human papillomavirus E6-associated protein; AltName: Full=Oncogenic protein-associated protein E6-AP; AltName: Full=Renal carcinoma antigen NY-REN-54;`Eukaryota; Metazoa; Chordata; Craniata; Vertebrata; Euteleostomi; …	PF00632.20^HECT^HECT-domain (ubiquitin-transferase)^464-766^E:1.4e-85	COG5021^ Ubiquitin-protein ligase	GO:0005737^cellular_component^cytoplasm`GO:0005829^cellular_component^cytosol`GO:0005634^cellular_component^nucleus`GO:0000502^cellular_component^proteasome complex`GO:0003713^molecular_function^transcription coactivator activity`GO:0004842^molecular_function^ubiquitin-protein ligase activity`GO:0030521^biological_process^androgen receptor signaling pathway`GO:0007420^biological_process^brain dev…	VMEASACPEKVSVESVESVEESRHRVKIRVQTIFAELLVTNAAPGSKTSEVGGEALKLAQTDRPLPKYFASGAPKLEMIGAVDKAAQDGAAQEQRDLLVPELCGDFFLLCMSLKERPQPPTAEDPNLDLSAATRLFGDLSPEASSRSLDAMATLAEQLLSQGCDELQSPPFLRAVMVLLSHPGLGEPGDFQALKKVLGLVGQLQRLKPAKETLIKWFSQLPLTVLENRLGQMQQFITLALLEAQGEGFTHLEDVIAMAQKDGLARHVRNALRLMDICWGANQIRLEHQQHWRTRRKAQLMRQQGQVLDDEAAQSLPLTQFHNDAINECGEGVLKHDLKEVLEMQYQHRGQYFTTIQDDRRRDFGIIEFPFVLTPVSKVRMLNIESLLLRREEMRSSMAL…	comp46738_c0	2.8e-05	15.766	1.055 up	0.401	-1.348	1.224 up	0.0946	-2.893	1.320 up	0.00604	-7.979	0.04048	0.10764	0.18341	0.08395	0.09226	0.04013
comp107763_c0	comp107763_c0_seq1:164-1810(-)	m.5421	sp|O13769|ULP2_SCHPO`O13769`Q:27-244,H:350-559`29.58%ID`E:6e-14`RecName: Full=Ubiquitin-like-specific protease 2; EC=3.4.22.68;`Eukaryota; Fungi; Dikarya; Ascomycota; Taphrinomycotina; Schizosaccharomycetes; Schizosaccharomycetales; Schizosaccharomycetaceae; Schizosaccharomyces.	PF02902.14^Peptidase_C48^Ulp1 protease family, C-terminal catalytic domain^41-244^E:7.2e-18	COG5160^ Protease, Ulp1 family	GO:0005634^cellular_component^nucleus`GO:0016929^molecular_function^SUMO-specific protease activity`GO:0030261^biological_process^chromosome condensation`GO:0016926^biological_process^protein desumoylation`GO:0006508^biological_process^proteolysis	ARRLFVERSGGSAAKAAGRKRLAPVPSETDWARLKDDEGKLNDALLDFHLDRLAVLSSVANRVHAFSSLFYTRLMEGGCKQVSTWTRSLRQKDRSGIFSKDVIFVPAHDSVQEHWFLALIIHPWAPVRMVARNGELPAPSNRQTFIAFLDSLDPRLEVLHSAKEPYDLQALQQQAAGAKQRQEKALKLLQEYLKHEWQTCFAGTDTNYCADLIQGISLEVPQQTNMTDCGIYVLEYARRLLDNPRLLEHLCTHQASPPQLIAPVSRSLRQRWQKLGARLVADADPRSKGAMAAIPTPARSSAKLESLESLERVDVDEVFEVHQGIDLPRGLPVDSGSPEENLKILDFYLPRLAMSSNSADRVVAYESLFYRHLLREDWPQALKMSSEIRRDMAEGIFTR…	comp107763_c0	1.59e-07	39.137	1.762 down	0.00528	10.646	1.715 down	0.00697	8.006	1.402 down	0.0187	5.204	0.09235	0.12279	0.07485	0.17958	0.16724	0.08497
comp75037_c0	comp75037_c0_seq2:105-1478(+)	m.149783	sp|Q8L7S0|ULP2B_ARATH`Q8L7S0`Q:151-397,H:392-641`30.71%ID`E:4e-25`RecName: Full=Probable ubiquitin-like-specific protease 2B; EC=3.4.22.68;`Eukaryota; Viridiplantae; Streptophyta; Embryophyta; Tracheophyta; Spermatophyta; Magnoliophyta; eudicotyledons; core eudicotyledons; rosids; malvids; Brassicales; Brassicaceae; Camelineae; Arabidopsis.	PF02902.14^Peptidase_C48^Ulp1 protease family, C-terminal catalytic domain^168-353^E:2.4e-23	COG5160^ Protease, Ulp1 family	GO:0016929^molecular_function^SUMO-specific protease activity`GO:0016926^biological_process^protein desumoylation`GO:0006508^biological_process^proteolysis	MAEPICIDLDDEDTWRPPDLLCELLLPQQGGEKRSVGEATIKQISGDAGMALSFSVVPEAGQRVRQQSVPSTVISHLTVESTSTIVLKLLKPVFWQVSADQGDYLDHLALVTNEPEFHMVLSTLRWWLPHVVVQGTLPQQLEKDPVVLRLEGISLTARDIELLGDEQCLNDSVLDFFLKLAVDLVAPEHLKGDLYVASTFFYQKLTAGGVENGEAGWQNVRRWTRALPHGLLGQRFVVVPINEQNIHWWLAVVCHARHALEPVDEAALGKAPRIVCLDSAQEPPLKNRTVAFLRGYLWKEWCERHPSAMSEEGTLDKVSGLVNLQAIAADVPKQANSFDCGIFIIEYLLHLLRSKTALAGLGLAAHKHWFGQASVSYRRTRLKWIANLLQHQAKRLGET…	comp75037_c0	0.000184	11.251	1.194 up	0.0391	-4.382	1.278 up	0.0137	-6.017	1.251 up	0.0613	-3.417	0.07274	0.09184	0.07856	0.08773	0.09044	0.16651
comp77666_c0	comp77666_c0_seq1:147-2366(+)	m.156364	sp|O13769|ULP2_SCHPO`O13769`Q:20-152,H:353-461`26.32%ID`E:9e-06`RecName: Full=Ubiquitin-like-specific protease 2; EC=3.4.22.68;`Eukaryota; Fungi; Dikarya; Ascomycota; Taphrinomycotina; Schizosaccharomycetes; Schizosaccharomycetales; Schizosaccharomycetaceae; Schizosaccharomyces.	.	COG5160^ Protease, Ulp1 family	GO:0005634^cellular_component^nucleus`GO:0016929^molecular_function^SUMO-specific protease activity`GO:0030261^biological_process^chromosome condensation`GO:0016926^biological_process^protein desumoylation`GO:0006508^biological_process^proteolysis	MSTDAVELSFQRASVHLVHDVKRLEDGEDLNDALLDFFVKLGQALIPNRKDSGGIVGFNEGLSPVAYLGSYFYGMLQKGHTSDGRQGHANVANWAKRRLGKGGLFAEQVGALAVPVNELLRDYMGRQQEKHWWLALLVNPRAPCPNDGPLQEAVSVSCLDSFARTGMRYKPPRRALKVEKDSRNEAYFVEVSSFSRSGFVALIAFRAQGDGSLGPLLDPRLSRLQFGHRVIKEPELDLKVRNYGDHGVPGVLEGTLEFAFDSSTRICGEYTLHYAGVGEYKPALKLELRREPNQSQLQVSKLLGGYCGKEFELSESAVSYSDAQVAEALQLADTPQQESAHDCGFFILEQVLRLLQLSPTALRSLASKSTEDIASLPWPSQREVVKRKKKLREITANLF…	comp77666_c0	2.59e-05	15.991	1.213 up	0.0502	-3.961	1.501 up	0.0211	-5.11	1.284 up	0.0121	-6.091	0.06684	0.12409	0.12392	0.19337	0.07835	0.08892
comp32307_c0	comp32307_c0_seq1:2-1276(+)	m.75556	sp|Q0WKV8|ULP2A_ARATH`Q0WKV8`Q:113-366,H:298-540`26.2%ID`E:1e-16`RecName: Full=Probable ubiquitin-like-specific protease 2A; EC=3.4.22.68;`Eukaryota; Viridiplantae; Streptophyta; Embryophyta; Tracheophyta; Spermatophyta; Magnoliophyta; eudicotyledons; core eudicotyledons; rosids; malvids; Brassicales; Brassicaceae; Camelineae; Arabidopsis.	PF02902.14^Peptidase_C48^Ulp1 protease family, C-terminal catalytic domain^139-336^E:7.9e-23	COG5160^ Protease, Ulp1 family	GO:0016929^molecular_function^SUMO-specific protease activity`GO:0016926^biological_process^protein desumoylation`GO:0006508^biological_process^proteolysis	QVQVWRQEDSLHCLVLVDEQEYTEDEHEDLIIPIGGISAVDVKVEGPSVILTLSPPLAPTGFAVDFMAEGHRISMVSLSPSPQELRSLLATLMSWLGHLTVHGPRSLGLVPRPVKEPFALRFQGTVLEERDVDLLEDEQWFNDTIMDFFLRLAIEVAAPAKLQEEVYVAKTQFFTRLTASGASSGEKGWENVKTWTRTVTGGVASQRVLVYPVNEANLHWCVFFVCHPYMVMGNEVPQHQEDTPRIVCLDSAWEPVPKDDHIKLLKGYLRRELYNNSCNGAEYSPANIARWKRAVSGLENMQAIDGDVPKQQNVYDCGLYVLEFLLFLLRQPDQLSTLGLTSHQSWFDQSIITHRRVQMRQLVSRLLDEGRSTGQTDVSILLRDQALRAAVREALTSEP…	comp32307_c0	1.71e-06	25.714	1.233 down	0.0829	3.231	1.251 down	0.161	2.29	1.299 down	0.017	5.379	0.04443	0.18217	0.23274	0.16101	0.09084	0.10703
comp22390_c0	comp22390_c0_seq1:57-935(+)	m.58111	sp|Q8H715|ATG8_PHYIN`Q8H715`Q:187-292,H:16-115`45.28%ID`E:1e-28`RecName: Full=Autophagy-related protein 8; AltName: Full=Autophagy-related ubiquitin-like modifier ATG8; Flags: Precursor;`Eukaryota; Stramenopiles; Oomycetes; Peronosporales; Phytophthora.	PF02991.11^Atg8^Autophagy protein Atg8 ubiquitin like^186-292^E:6.9e-27	.	GO:0000421^cellular_component^autophagic vacuole membrane`GO:0033110^cellular_component^CVT vesicle membrane`GO:0006914^biological_process^autophagy`GO:0015031^biological_process^protein transport	MAPKVRKAAHVEKVEQLVAAPMEVNEDPEKARAEGEVEDVHPGERSTTFLQRSPSATNQAASDLANDRRLMGAAATIGGAAGTLLMGPVSGVALGAAALYAATREGCTGSMARKAGTVYLNVADTAIDEGIRAVDRGVKAFGTAVDRGCRQLETSTSVPTPIRVSLQQWRRQSEDRIPPKNGEAADEAEKIRSKYPDRVPVICEKSTRSTLPELPKRKFVVHGNMLCGEFKYMVHKQIADATPERLSVDQTIYLFINGITPKTSTPMSQLYDQFRQADGFLYIRFGAENTLG*	comp22390_c0	0.0257	3.826	1.127 down	0.025	5.256	none	1	0.004	1.061 up	0.238	-1.875	0.0425	0.05022	0.1339	0.13636	0.02427	0.08907
comp50661_c0	comp50661_c0_seq1:98-679(-)	m.102441	sp|Q8VYK7|ATG8F_ARATH`Q8VYK7`Q:76-193,H:11-117`34.75%ID`E:1e-19`RecName: Full=Autophagy-related protein 8f; AltName: Full=Autophagy-related ubiquitin-like modifier ATG8f; Short=AtAPG8f; Short=Protein autophagy 8f; Flags: Precursor;`Eukaryota; Viridiplantae; Streptophyta; Embryophyta; Tracheophyta; Spermatophyta; Magnoliophyta; eudicotyledons; core eudicotyledons; rosids; malvids; Brassicales; Bra…	PF02991.11^Atg8^Autophagy protein Atg8 ubiquitin like^81-193^E:1.5e-19	NOG249730	GO:0000421^cellular_component^autophagic vacuole membrane`GO:0033110^cellular_component^CVT vesicle membrane`GO:0005874^cellular_component^microtubule`GO:0006914^biological_process^autophagy`GO:0015031^biological_process^protein transport	EKADSEMATEVEPKSLSEEPSVKSELRSEQKEETKKSASDNVPEELEAKKKDEKKDEAPTTSTAKEEEHKVDPNLDVSKWNEEVTRVVYKYPDRVPILMSKADRSTLPEIEKKKFLVPKCMPCGEFSATISQHVRGAANGTKTPLSAEQTIYLFLTDSKKILKYGQTVGQAWDELRSEDGFLRMSYTSENTLG*	comp50661_c0	0.00339	6.294	1.830 down	0.0425	4.232	1.742 down	0.127	2.558	1.653 down	0.155	2.336	0.21215	0.35347	0.18457	0.5987	0.39623	0.47867
comp25803_c0	comp25803_c0_seq1:2-793(+)	m.65676	sp|Q6FXR8|ATG8_CANGA`Q6FXR8`Q:116-242,H:1-117`31.5%ID`E:2e-11`RecName: Full=Autophagy-related protein 8; AltName: Full=Autophagy-related ubiquitin-like modifier ATG8; Flags: Precursor;`Eukaryota; Fungi; Dikarya; Ascomycota; Saccharomycotina; Saccharomycetes; Saccharomycetales; Saccharomycetaceae; Nakaseomyces; mitosporic Nakaseomyces.	PF02991.11^Atg8^Autophagy protein Atg8 ubiquitin like^149-238^E:1.7e-08	.	GO:0000421^cellular_component^autophagic vacuole membrane`GO:0033110^cellular_component^CVT vesicle membrane`GO:0006914^biological_process^autophagy`GO:0015031^biological_process^protein transport	FGSLAQDGWPAKMALQQPDFAKMPCLAVDFNDKDLLGVEMLQTASHVRNSLQSSLGARNEQMECQKTMAKLQAFSNSQQISGPSRSLILLDADGKAPLWSPLDLKDLLENIEKMKVKSSSKETMPLEKRKVESRGDRCVFRLPHLLSDNMVPIIVTKALLSNLPEIQINNFMVPGNMKCDEFKHILHIVGLNPELLCLSIDGSDGMATFLEPQSMLSEVYDCQKAYDGFLYITYLSEDDLMWSWNQLARSLAVHPNTSTCTHA*	comp25803_c0	1.28e-06	27.023	1.050 down	0.651	0.742	1.288 down	0.0299	4.482	1.413 down	0.00735	7.336	0.09812	0.16278	0.10312	0.12662	0.12019	0.06407
comp29860_c0	comp29860_c0_seq1:181-507(-)	m.72489	sp|Q1SF86|ATG12_MEDTR`Q1SF86`Q:25-107,H:12-94`42.17%ID`E:2e-18`RecName: Full=Ubiquitin-like protein ATG12; AltName: Full=Autophagy-related protein 12; Short=APG12-like;`Eukaryota; Viridiplantae; Streptophyta; Embryophyta; Tracheophyta; Spermatophyta; Magnoliophyta; eudicotyledons; core eudicotyledons; rosids; fabids; Fabales; Fabaceae; Papilionoideae; Trifolieae; Medicago.	PF04110.8^APG12^Ubiquitin-like autophagy protein Apg12^25-107^E:1.4e-20	.	GO:0005737^cellular_component^cytoplasm`GO:0000045^biological_process^autophagic vacuole assembly`GO:0015031^biological_process^protein transport	DDIWAQVLSMATTVRAHLDRQRQGKVEVNVKAMGSAPALRQPRFTIDGTKKFSKLTSYLKEALKVETLYVYCQDAFEPSPDECLADLFKCFGSGNRLNISYSSDQAFN*	comp29860_c0	0.00247	6.744	1.289 up	0.0938	-3.063	1.496 up	0.0216	-5.063	1.231 up	0.345	-1.473	0.16067	0.17732	0.20368	0.10636	0.40049	0.08067
comp30847_c0	comp30847_c0_seq1:1-1344(-)	m.73721	sp|Q9VTF9|UFD1_DROME`Q9VTF9`Q:71-257,H:13-188`33.5%ID`E:1e-13`RecName: Full=Ubiquitin fusion degradation protein 1 homolog; Short=UB fusion protein 1;`Eukaryota; Metazoa; Ecdysozoa; Arthropoda; Hexapoda; Insecta; Pterygota; Neoptera; Endopterygota; Diptera; Brachycera; Muscomorpha; Ephydroidea; Drosophilidae; Drosophila; Sophophora.	PF03152.9^UFD1^Ubiquitin fusion degradation protein UFD1^86-258^E:2.6e-24`PF00789.15^UBX^UBX domain^311-390^E:1.8e-11	COG5140^ Ubiquitin fusion-degradation protein	GO:0000502^cellular_component^proteasome complex`GO:0032436^biological_process^positive regulation of proteasomal ubiquitin-dependent protein catabolic process`GO:0006511^biological_process^ubiquitin-dependent protein catabolic process	AAAAMDFDLANKHKKEVEQRRREAKRKLDEKKKEEEIRAAMEQEQREREEQRHRQAHEERLRAEAEAHLNEGARYLAKLRPYPSSRTDDKLELPPSALEELERQGVLEKGALLTFAVSLTTRTGEGGSTHAGVAEFTAEEGTVGVPPRVALCLTKGSGLDTLDGVGQVEIRYVKLPRCRKSKVKFQPRGEGFHAGGMKVVSLDLEHVLLETLRGHTALTQGDWLPIRHQGQTYELMVRELEPETELSLIDTDLTVEILPSEQTEAELRAEEERLQREEAKRQAALDKEEQRLQRCRLKAQQLQPEPDAGATVCSLLVRLPSGGRLQRRFQRTWLLQEVLTWIESEPEANAESDFRVVQKWPGHCRELGPAEANETLSALNFARQEALFLQTLASQTEEE…	comp30847_c0	1.56e-06	26.107	1.110 down	0.338	1.543	1.143 down	0.182	2.156	1.315 down	0.00716	7.436	0.14205	0.136	0.14602	0.10406	0.05446	0.09133
comp70248_c0	comp70248_c0_seq1:117-2000(-)	m.138588	sp|Q55BK0|UFD1_DICDI`Q55BK0`Q:163-336,H:44-200`31.07%ID`E:2e-16`RecName: Full=Ubiquitin fusion degradation protein 1 homolog;`Eukaryota; Amoebozoa; Mycetozoa; Dictyosteliida; Dictyostelium.	PF00179.21^UQ_con^Ubiquitin-conjugating enzyme^38-124^E:0.00021`PF03152.9^UFD1^Ubiquitin fusion degradation protein UFD1^161-325^E:3.2e-26	COG5140^ Ubiquitin fusion-degradation protein	GO:0043161^biological_process^proteasomal ubiquitin-dependent protein catabolic process`GO:0006511^biological_process^ubiquitin-dependent protein catabolic process	LMEWEVDMSFPSDSPLQKSLDNLAAIMFDSTLKRLTLCVRFTVEFPLSPPEVWLRRPRMRYPSGQTGPVTFGGRVCSLLLASAGWQPATSMLSVFKEVQQSLLASEIEANTMVHIKKEYPKASVQLERLNTELFHTVNGFCKDGMTALSPEAAQPFLGDLKRLEVTDKIGLPLSYANGIYQRAELGAELVLPMIFEIKTLLGRKTHCAIFEFFDGLPDMHVLIPKWVMEDLAIHEREPVRVRGVELDLVTSVKVQPHSVDFYSAVRDSQRDVKELLTESLSRFSTLTEDTAVPIEVNEKFFQVQVISVEPHGAVRIIDMDVQHHFEFKVEFEPAPDLEDENATKEYQDRVLNSIKLRRERSAAGRQEIEQRRSEARRKRYEDLLQKFRGGQGEGGQIEI…	comp70248_c0	2.18e-05	16.487	1.198 up	0.0302	-4.878	1.101 up	0.247	-1.825	1.229 up	0.0319	-4.312	0.10263	0.03048	0.14702	0.04078	0.11341	0.07944
comp33203_c0	comp33203_c0_seq1:71-964(+)	m.76613	sp|Q55BK0|UFD1_DICDI`Q55BK0`Q:20-252,H:20-277`49.03%ID`E:7e-76`RecName: Full=Ubiquitin fusion degradation protein 1 homolog;`Eukaryota; Amoebozoa; Mycetozoa; Dictyosteliida; Dictyostelium.	PF03152.9^UFD1^Ubiquitin fusion degradation protein UFD1^25-196^E:2.4e-75	COG5140^ Ubiquitin fusion-degradation protein	GO:0043161^biological_process^proteasomal ubiquitin-dependent protein catabolic process`GO:0006511^biological_process^ubiquitin-dependent protein catabolic process	MFGGGLFGGDRGPGGFFGGGVPGRFDHQYQVFPVTFMGKEELEKGNKIILPQSALDHLARLNISWPMLFEMTNPATSRSTHGGVQEFIAEEGTCFFPYWMMQNLLLQEGDLVRITNTSLQKGSFVKLQPVSSDFLDIHNPRAVLENSLRNFATLTVGDCIVIDYNQRKYEIEIVECKPAKAISIIEADVNVDFAPPKDYKEPVPAAAAAAAVENTHLATKEEEAVAEAEEPKLFGGSGQRVDGKPIKTPLASPASGPAPSPPDEEVLMPWIKRIPRGVKWTSPPYGYGAGHMTGAKG*	comp33203_c0	3.58e-06	22.585	1.178 up	0.128	-2.678	1.042 down	0.22	1.947	1.097 down	0.0351	4.172	0.14072	0.10752	0.04899	0.03774	0.05547	0.03304
comp44587_c0	comp44587_c0_seq1:81-1019(+)	m.92368	sp|P62975|UBIQ_RABIT`P62975`Q:100-174,H:1-74`40%ID`E:5e-11`RecName: Full=Ubiquitin;`Eukaryota; Metazoa; Chordata; Craniata; Vertebrata; Euteleostomi; Mammalia; Eutheria; Euarchontoglires; Glires; Lagomorpha; Leporidae; Oryctolagus.	PF11976.3^Rad60-SLD^Ubiquitin-2 like Rad60 SUMO-like^110-167^E:2.3e-05`PF00240.18^ubiquitin^Ubiquitin family^112-169^E:5.2e-14	COG5272^ Ubiquitin	GO:0022627^cellular_component^cytosolic small ribosomal subunit`GO:0005634^cellular_component^nucleus`GO:0003735^molecular_function^structural constituent of ribosome	MNVESFRLKDPLEWTVGEVGDFLASILPGQPCLDYFRHTSGYVLCSLEKEDLRKQTKNDEATNVIWMELASRRKGASPVRAAGGNKALVQRGGLDPRSTLTLYVKAPRQGAALELEMLPLDTIAFLKAQIEVHEGTPPDSQRLVFRGSTMQDDRSLTSYGLQHGDSVLLIPTLRDKVAQRRAVFAPRGLLSLPGSKAWSPSSRSPFLPVLFSDVSRNFPISMEFSAVADCEAFAEAARYAPPWLEILPGGPGRLPADVKCRLDPDHGAVCLEATSGRGGFVPNSTYQAVAHFGGRGGQVQVCLVTGSAVSVC*	comp44587_c0	2.92e-06	23.397	1.056 up	0.115	-2.81	1.014 up	0.802	-0.407	1.163 down	0.0287	4.468	0.00937	0.05565	0.06151	0.08293	0.03763	0.09035
comp62097_c0	comp62097_c0_seq1:78-1043(+)	m.121880	sp|P69317|UBIQ_LUPPO`P69317`Q:267-310,H:26-69`61.36%ID`E:7e-10`RecName: Full=Ubiquitin; Flags: Precursor;`Eukaryota; Viridiplantae; Streptophyta; Embryophyta; Tracheophyta; Spermatophyta; Magnoliophyta; eudicotyledons; core eudicotyledons; rosids; fabids; Fabales; Fabaceae; Papilionoideae; Genisteae; Lupinus.	PF00240.18^ubiquitin^Ubiquitin family^266-313^E:5.5e-18`PF11976.3^Rad60-SLD^Ubiquitin-2 like Rad60 SUMO-like^267-310^E:2.5e-06	.	GO:0005737^cellular_component^cytoplasm`GO:0005634^cellular_component^nucleus	MRIYVTKVSDENFSYALNVEPRTRIGPSLAIQRFSTCGDTGITVAKIQGESRSVVVRAAAEEMCRFWKSPDGLAVRQYLEQKVVTIEPEEEDEDAYAEWLLRPCSEVGAPRVQLDSESSLDELLIEVSRFFILKAVNSDTAEPKLATDPERACDTASTASTARTASTATNGSAGGCQGAQLSPSWDVDQVWHALLLFPQIYYKFCMRLTNEIICHDPRSSDENQAQRYLLTFKKYTRLFGKGPPSKLWPLPAGWQTDQELCKAGPTLKKLIEERIGMPMRLQRLIFAGQQLEDDHTLQDYNVQKKSTLHLASNAPPSLRGC*	comp62097_c0	4.71e-06	21.504	1.179 up	0.0314	-4.796	1.086 up	0.133	-2.508	1.024 up	0.39	-1.335	0.05847	0.08058	0.07569	0.05877	0.04684	0.02461
comp82802_c0	comp82802_c0_seq1:91-450(-)	m.166728	sp|P69317|UBIQ_LUPPO`P69317`Q:43-119,H:1-77`53.25%ID`E:2e-22`RecName: Full=Ubiquitin; Flags: Precursor;`Eukaryota; Viridiplantae; Streptophyta; Embryophyta; Tracheophyta; Spermatophyta; Magnoliophyta; eudicotyledons; core eudicotyledons; rosids; fabids; Fabales; Fabaceae; Papilionoideae; Genisteae; Lupinus.	PF11976.3^Rad60-SLD^Ubiquitin-2 like Rad60 SUMO-like^43-113^E:2.9e-15`PF00240.18^ubiquitin^Ubiquitin family^48-116^E:9.2e-26`PF13881.1^Rad60-SLD_2^Ubiquitin-2 like Rad60 SUMO-like^52-112^E:0.0035	.	GO:0005737^cellular_component^cytoplasm`GO:0005634^cellular_component^nucleus	RSPKPREKLSRVASKVAVCSSSQKTLANRPEIQSAAAFVEEIMQIFIKTLTGRKTNFNFELDNTVRHVKEALQEKEGIQVEQIRLIYSGKQMSDECTLNDYNVKPGSTVHMVLQLRGGF*	comp82802_c0	0.000931	8.241	1.215 up	0.0596	-3.702	1.082 down	0.59	0.837	1.337 down	0.00471	8.778	0.09888	0.11579	0.2376	0.13236	0.06203	0.07288
comp24219_c0	comp24219_c0_seq1:323-805(-)	m.62468	sp|Q8SWD4|UBIQ_ENCCU`Q8SWD4`Q:1-29,H:49-77`96.55%ID`E:3e-12`RecName: Full=Ubiquitin; Flags: Precursor;`Eukaryota; Fungi; Microsporidia; Unikaryonidae; Encephalitozoon.	PF00240.18^ubiquitin^Ubiquitin family^1-26^E:1e-07`PF09055.6^Sod_Ni^Nickel-containing superoxide dismutase^28-159^E:2.1e-30	COG5272^ Ubiquitin	GO:0005737^cellular_component^cytoplasm`GO:0005634^cellular_component^nucleus	QLEDGRTLSDYNIQKESTLHLVLRLRGGHCQVPCGIFDDPKLVADVKEAVATIKKAMVQIGELSANMTPLNINQMTRWVNTKEEHASKIVSLMSEYCLCQRVKPPSDPKSPFTSDADYIAALQAHHTVMLSAVKCKQNVDPALADALDGAVADMSKMYMK*	comp24219_c0	3.87e-07	33.374	1.152 down	0.104	2.928	1.304 down	0.0384	4.098	1.197 down	0.00499	8.577	0.03009	0.13673	0.13303	0.13172	0.04149	0.04407
comp93716_c0	comp93716_c0_seq1:141-545(+)	m.174634	sp|O08623|SQSTM_RAT`O08623`Q:22-64,H:112-155`54.55%ID`E:1e-07`RecName: Full=Sequestosome-1; AltName: Full=Protein kinase C-zeta-interacting protein; Short=PKC-zeta-interacting protein; AltName: Full=Ubiquitin-binding protein p62;`Eukaryota; Metazoa; Chordata; Craniata; Vertebrata; Euteleostomi; Mammalia; Eutheria; Euarchontoglires; Glires; Rodentia; Sciurognathi; Muroidea; Muridae; Murinae; Rattu…	PF00569.12^ZZ^Zinc finger, ZZ type^32-64^E:8.4e-08	NOG278569	GO:0005776^cellular_component^autophagic vacuole`GO:0005783^cellular_component^endoplasmic reticulum`GO:0005770^cellular_component^late endosome`GO:0005634^cellular_component^nucleus`GO:0046872^molecular_function^metal ion binding`GO:0042803^molecular_function^protein homodimerization activity`GO:0005080^molecular_function^protein kinase C binding`GO:0042169^molecular_function^SH2 domain binding`…	MMSMIATVHEHRRQRLAEAGLARQERQALHPCICDRCGSLVQGTRFKCLVCPDFDLCEACLRKGCPVMKPCTAEAEVHQESHELLLLPKATPSSTVAELCRAFRGSASTSELEPSQEGPMVLCLCGERKSCCGC	comp93716_c0	0.000549	9.143	1.121 up	0.0356	-4.553	1.085 up	0.348	-1.452	1.137 up	0.11	-2.725	0.07124	0.01494	0.10957	0.12147	0.06243	0.12143
comp68218_c0	comp68218_c0_seq1:3-839(+)	m.134172	sp|P22856|VL96_IRV1`P22856`Q:92-202,H:608-712`28.46%ID`E:7e-07`RecName: Full=Putative ubiquitin thioesterase L96; EC=3.4.19.12;`Viruses; dsDNA viruses, no RNA stage; Iridoviridae; Iridovirus.	PF02338.14^OTU^OTU-like cysteine protease^97-205^E:1.7e-07	.	GO:0008234^molecular_function^cysteine-type peptidase activity`GO:0003677^molecular_function^DNA binding`GO:0006508^biological_process^proteolysis`GO:0019073^biological_process^viral DNA genome packaging	RVSGTKKAAVAAEPAKSPAAQEPTEKPASGRVSGRLRGVKRPRPEPAAPAEESQKRGKSDDEKSAKDPSAPPSPAPENQPRKIKWKGGSLHVWPVLGDHRCLFRAVVRGLFDPYNTVPRDSRGEPLAKVAAAIETRHADLVRKALCDHMQLNKALVEPSIERPGDATKYIQSMRSPTTWADQICTKFLPDVIKCPIHVQAWNREKKRLYDVGLHLPSQGTDEKRGTIFLYYNGRTNYELVSQQQIFKRRSMEHETVSSASSGSSSIEKTSDLRADKKV*	comp68218_c0	4.43e-07	32.562	1.009 down	0.909	0.211	1.152 down	0.0174	5.5	1.253 down	0.00824	7.02	0.07131	0.10263	0.05123	0.05383	0.08158	0.04461
comp81389_c0	comp81389_c0_seq1:86-577(-)	m.165848	sp|P52285|SKP1A_DICDI`P52285`Q:7-162,H:4-158`53.5%ID`E:2e-52`RecName: Full=SCF ubiquitin ligase complex protein SKP1a; AltName: Full=Glycoprotein FP21 isoform A; Contains: RecName: Full=SCF ubiquitin ligase complex protein SKP1a(4-162); Contains: RecName: Full=SCF ubiquitin ligase complex protein SKP1a(6-162);`Eukaryota; Amoebozoa; Mycetozoa; Dictyosteliida; Dictyostelium.	PF03931.10^Skp1_POZ^Skp1 family, tetramerisation domain^6-64^E:2.7e-21`PF01466.14^Skp1^Skp1 family, dimerisation domain^86-161^E:3.9e-37	COG5201^ SCF ubiquitin ligase, SKP1 component	GO:0005938^cellular_component^cell cortex`GO:0005634^cellular_component^nucleus`GO:0019005^cellular_component^SCF ubiquitin ligase complex`GO:0016567^biological_process^protein ubiquitination`GO:0030587^biological_process^sorocarp development`GO:0006511^biological_process^ubiquitin-dependent protein catabolic process	MPEGDKVLLKSSQGEIFEVEPEVACMSTLVRNMVDDSGTDEEIPLPNVKTAILSKVIDYCKYHKDSPPEEIQKPLKSTNLVECGVSEWDNEYVNIEQEVLFELILAANYLDIKSLLDLTCAKVASMIKGKNTEEIRKQFNIVNDFTPEEEAQVREENRWCEDA*	comp81389_c0	3.2e-06	23.029	1.030 down	0.594	0.867	1.153 down	0.0458	3.835	1.197 down	0.0112	6.269	0.06829	0.07103	0.07197	0.07938	0.07527	0.0353
comp116200_c0	comp116200_c0_seq1:110-697(-)	m.11093	sp|P53152|MMS2_YEAST`P53152`Q:60-186,H:4-131`53.91%ID`E:4e-39`RecName: Full=Ubiquitin-conjugating enzyme variant MMS2; Short=UEV MMS2;`Eukaryota; Fungi; Dikarya; Ascomycota; Saccharomycotina; Saccharomycetes; Saccharomycetales; Saccharomycetaceae; Saccharomyces.	PF00179.21^UQ_con^Ubiquitin-conjugating enzyme^89-189^E:1.1e-12	NOG239185	GO:0005737^cellular_component^cytoplasm`GO:0005634^cellular_component^nucleus`GO:0031371^cellular_component^ubiquitin conjugating enzyme complex`GO:0004842^molecular_function^ubiquitin-protein ligase activity`GO:0010994^biological_process^free ubiquitin chain polymerization`GO:0006301^biological_process^postreplication repair`GO:0000209^biological_process^protein polyubiquitination	PRGTWPTGGSCAMGCGNSKPPEAASPEQGGHPSQPPSHQQPVVPAPQASPATVRSDKVIVPRSFRLLDELEKGQKCERASHLSWGLAYDDDITLTTWNGTIFGPIDTAFDNRIYSLVIVTGPSYPDVLPEVRFTAGINMTCVEPDGQVKPAWGVLGNWKREYTIETVLDALRREMCSPNNRHLQQPDTAPPAGNG*	comp116200_c0	0.000113	12.297	1.261 down	0.0499	3.97	1.125 down	0.0606	3.454	1.034 down	0.807	0.404	0.16475	0.03645	0.08183	0.05517	0.09992	0.22233
comp85488_c0	comp85488_c0_seq1:3-1313(+)	m.168545	sp|P55034|PSMD4_ARATH`P55034`Q:40-436,H:1-385`44.66%ID`E:2e-91`RecName: Full=26S proteasome non-ATPase regulatory subunit 4; AltName: Full=26S proteasome regulatory subunit RPN10; AltName: Full=26S proteasome regulatory subunit S5A; AltName: Full=Multiubiquitin chain-binding protein 1; Short=AtMCB1; AltName: Full=Protein REGULATORY PARTICLE NON-ATPASE 10;`Eukaryota; Viridiplantae; Streptophyta; E…	PF13519.1^VWA_2^von Willebrand factor type A domain^45-201^E:1.8e-09`PF02809.15^UIM^Ubiquitin interaction motif^250-265^E:0.00074`PF02809.15^UIM^Ubiquitin interaction motif^325-339^E:1	COG5148^ 26S proteasome regulatory complex, subunit RPN10/PSMD4	GO:0005829^cellular_component^cytosol`GO:0016020^cellular_component^membrane`GO:0005634^cellular_component^nucleus`GO:0000502^cellular_component^proteasome complex`GO:0001653^molecular_function^peptide receptor activity`GO:0010150^biological_process^leaf senescence`GO:0009555^biological_process^pollen development`GO:0048528^biological_process^post-embryonic root development`GO:0043161^biological_…	LKSGSRTGVRFEFLWPTSRTLPGCCSDHRCAGIFVQDAAMPLEAVMICLDNSDYTRNGDYMPTRFDSQSDAANLLCGAKTNQNPENAVGILAAAGDRIEVMVTPTSDLGRLVTELNKVQIGGNADLLRGIQTAQLALKHRQNKKQKQRIIAFVGSPVTATEKELEALGKNLKKNSVALDLVSFGEVEENAPKLEKLMNALNSNDTSHLLEAPVGPKLLSDVLLSSPIINPDGEAGGGDGGAGFEFGINPQEDPELALALRISMEEERARQQAVEGGDGAAAASAAEAPQAAATATDAAPAAAAPATSAPAPDAAVMEAMGMEDMDDELRQALLLSMQEMEPGAADPPAPKRKAEEMEAPAAAKDAEMPAEEKAADSSEPSLDSRWLQDPSFVQELLGSL…	comp85488_c0	1.63e-05	17.356	1.022 up	0.786	-0.463	1.029 up	0.598	-0.819	1.101 down	0.0145	5.713	0.06223	0.12609	0.05586	0.08701	0.02324	0.04313
comp51411_c0	comp51411_c0_seq3:2-367(+)	m.103627	sp|P61237|YPEL3_MOUSE`P61237`Q:13-118,H:8-113`46.23%ID`E:1e-29`RecName: Full=Protein yippee-like 3; AltName: Full=Small ubiquitinated apoptotic protein;`Eukaryota; Metazoa; Chordata; Craniata; Vertebrata; Euteleostomi; Mammalia; Eutheria; Euarchontoglires; Glires; Rodentia; Sciurognathi; Muroidea; Muridae; Murinae; Mus; Mus.	PF03226.9^Yippee-Mis18^Yippee zinc-binding/DNA-binding /Mis18, centromere assembly^25-117^E:3.8e-16	NOG300891	GO:0005730^cellular_component^nucleolus`GO:0006915^biological_process^apoptotic process	EGLTAQLAKIMGRFFRRFYSDEEPVYCCAACGAHLAQYKDLLSTNFRGRTGNALLFNQVINVTAGPLEDSIMTTGLHVIRCLFCVICQERVGWKYEVAFEEDQKYKEGRFILEEELMLSTT*	comp51411_c0	0.00014	11.822	1.097 down	0.661	0.72	1.397 up	0.00962	-6.964	1.369 up	0.00567	-8.159	0.13833	0.34597	0.08211	0.11178	0.06216	0.09226
comp89373_c0	comp89373_c0_seq1:1-1581(+)	m.171384	sp|Q3TIX9|SNUT2_MOUSE`Q3TIX9`Q:26-482,H:71-555`45.38%ID`E:3e-136`RecName: Full=U4/U6.U5 tri-snRNP-associated protein 2; AltName: Full=Inactive ubiquitin-specific peptidase 39;`Eukaryota; Metazoa; Chordata; Craniata; Vertebrata; Euteleostomi; Mammalia; Eutheria; Euarchontoglires; Glires; Rodentia; Sciurognathi; Muroidea; Muridae; Murinae; Mus; Mus.	PF02148.14^zf-UBP^Zn-finger in ubiquitin-hydrolases and other protein^77-135^E:5.7e-08`PF00443.24^UCH^Ubiquitin carboxyl-terminal hydrolase^175-478^E:6.7e-32`PF13423.1^UCH_1^Ubiquitin carboxyl-terminal hydrolase^176-437^E:2.4e-06	NOG259163	GO:0005634^cellular_component^nucleus`GO:0046872^molecular_function^metal ion binding`GO:0004221^molecular_function^ubiquitin thiolesterase activity`GO:0008270^molecular_function^zinc ion binding`GO:0006397^biological_process^mRNA processing`GO:0008380^biological_process^RNA splicing`GO:0006511^biological_process^ubiquitin-dependent protein catabolic process	FLWVNFVVPKTTIETIGMSAQDLPPAKRPVEDEEEDEPQVKKKKKTEEVPQRMDCPYLGTINRHVLDFDFEKLCSMTLSGDNVYCDLVDGKFFQGRGKDTPAYRHALEKGHYVWMNAADGKVYCIPDGYEVVDKSLEDIKYNLHPTFDEEEIEFMSTRVRYSKALDGTDYIPGCIGLNNIQDSDYQNVIIQMLCTVIPLRNYLLGYEPPSERKPDPVLATIAQLFRKMYNSRNFKGVVSPHEYYQAVGRVTQKKFYAKQMDPVAFFSWLMGYLHRKTKDKKGNSLLHDVFQGEVQVKLCPAHEESRITESKEKTMFLTLELPDEPLFKDNLDFIPQVPLFNLLEKFNGEKPFEKIAKGGESREIRRYSLRRLPPYVICVVKRFRNNNFFVEKNPTIVTF…	comp89373_c0	4.28e-07	32.778	1.087 down	0.0856	3.186	1.128 down	0.00515	9.232	1.169 down	0.00378	9.575	0.05825	0.04895	0.01643	0.03414	0.03753	0.02839
comp91746_c0	comp91746_c0_seq1:2-892(+)	m.173124	sp|Q6NZ09|ADRM1_DANRE`Q6NZ09`Q:31-133,H:23-125`50%ID`E:2e-30`RecName: Full=Proteasomal ubiquitin receptor ADRM1;`Eukaryota; Metazoa; Chordata; Craniata; Vertebrata; Euteleostomi; Actinopterygii; Neopterygii; Teleostei; Ostariophysi; Cypriniformes; Cyprinidae; Danio.	PF04683.8^Proteasom_Rpn13^Proteasome complex subunit Rpn13 ubiquitin receptor^36-119^E:2.3e-28	NOG288027	GO:0005737^cellular_component^cytoplasm`GO:0005634^cellular_component^nucleus`GO:0000502^cellular_component^proteasome complex`GO:0061133^molecular_function^endopeptidase activator activity`GO:0043248^biological_process^proteasome assembly	FGSRCVEICRVEPSVMAMFQVPTRPAGHVHVEFKAGRMDWDGRMVTPDKRKGKILLYTSEEDQLTHFQWMDRDKNEVVTDLIVINDAYLERIQKCTSGRAYILRFTSSDKKVFFWMQEPSTDKDDENIKKFNEAVGATIPEKPTAATPAAAPAAAATPAAAAPAAATQEIDPQLRAVLTQFLTSQGGAGAGMAQRAPLPMTTVLTTEVLQSLLTDEAACSEMIGLLPESHKNQEGLSEVLASPQLQQSLSALTQAVHSDQLPVLLASLGLDPSVINGASGDALELLCRAMESKLKE*	comp91746_c0	0.000389	9.771	1.328 up	0.0233	-5.426	1.053 up	0.438	-1.199	1.034 up	0.644	-0.73	0.06469	0.13645	0.09913	0.07659	0.05014	0.12485
comp110066_c0	comp110066_c0_seq1:72-1343(-)	m.7125	sp|Q4KM30|DESI1_RAT`Q4KM30`Q:134-277,H:9-149`32.19%ID`E:2e-11`RecName: Full=Desumoylating isopeptidase 1; Short=DeSI-1; EC=3.4.-.-; AltName: Full=PPPDE peptidase domain-containing protein 2; AltName: Full=Protein FAM152B;`Eukaryota; Metazoa; Chordata; Craniata; Vertebrata; Euteleostomi; Mammalia; Eutheria; Euarchontoglires; Glires; Rodentia; Sciurognathi; Muroidea; Muridae; Murinae; Rattus.	PF05903.9^Peptidase_C97^PPPDE putative peptidase domain^133-265^E:5.3e-19	NOG236523	GO:0005737^cellular_component^cytoplasm`GO:0005634^cellular_component^nucleus`GO:0008233^molecular_function^peptidase activity`GO:0006508^biological_process^proteolysis	TLTNIKRVNMAEWIHYWVLRTDDRAPMPLVADINGRLQLLLQYDPKVLERLQLLFELTAEPTGWVNGVGCQLSMSLQCLLQVCHSLLACPNFVLEQELAREVLARHRGQDVEDGETLLYHDFLNVMLGRQRRKVYIWMYDISNGKANGWSWILGTHFPAFWHTAVVVDLPEGSLEFWYGGRLYMSKPGTTPFGAPVEKRFMGHSYRSQEEIENHIGYHLAHEFEPGNYDSLTHNCNHFSDSLLRYLIHQPLPDEILHQPEMIMNSTPVLQLLRPFLNRWLGRVDAASLDGTRTTQAKQESVPLSPLALVSFVLHDCGLESVGRVEAVEGDHCVVSRLDLWHQRAVELTLRKSMVKQVLQRSQRDRFLVRHRSADVAAVVSGLPVAHRPACCWLPVLLPE…	comp110066_c0	0.000638	8.88	1.087 up	0.393	-1.372	1.334 up	0.0297	-4.495	1.260 up	0.041	-3.952	0.15742	0.08083	0.10068	0.15556	0.12433	0.11454
comp136429_c0	comp136429_c0_seq1:2-2104(+)	m.23394	sp|Q9UII4|HERC5_HUMAN`Q9UII4`Q:507-566,H:124-185`41.94%ID`E:2e-06`RecName: Full=E3 ISG15--protein ligase HERC5; EC=6.3.2.-; AltName: Full=Cyclin-E-binding protein 1; AltName: Full=HECT domain and RCC1-like domain-containing protein 5;`Eukaryota; Metazoa; Chordata; Craniata; Vertebrata; Euteleostomi; Mammalia; Eutheria; Euarchontoglires; Primates; Haplorrhini; Catarrhini; Hominidae; Homo.	PF13540.1^RCC1_2^Regulator of chromosome condensation (RCC1) repeat^521-550^E:2.8e-05	COG5021^ Ubiquitin-protein ligase	GO:0005829^cellular_component^cytosol`GO:0005634^cellular_component^nucleus`GO:0048471^cellular_component^perinuclear region of cytoplasm`GO:0042296^molecular_function^ISG15 ligase activity`GO:0004842^molecular_function^ubiquitin-protein ligase activity`GO:0019221^biological_process^cytokine-mediated signaling pathway`GO:0051607^biological_process^defense response to virus`GO:0045087^biological_p…	KTAHSVAVHSAVKLQTLQRGRVATIEMTRMREAAECFSVLAPALRCLVLRIRLASLEELQAARKLQTALKVAVAKRRNHNACVERLQRYLVGLEKKMKAQRLLGKLHAQRRARTLPRSLMRVALKAAHLRKKLAEHREHHAATTIQARARGGFHRNKCNEVQNDRALRTIICACRRFAVQHRLVAMQQQKQMDDALELWQSVLETFKERAQFAPDLLYNRASLKIASMWRGVKGRREMRRIRLERSAQKASDCFRGFLQCYKAREMLMTRGAECHRSGNRMLLCGALKTLKLRMLFSQKVEEERKKAAMEVLSRYVRGIYLRTGRVFDWEAYSRRTGRRVTDEMRVKMLADQAEVDLVQRVRRHTRQIRLEIEDERRQICHMAALQLQRSWRARQARLQ…	comp136429_c0	0.0014	7.595	1.115 up	0.435	-1.255	1.303 up	0.0569	-3.533	1.301 up	0.0158	-5.52	0.13994	0.20999	0.05664	0.20905	0.12681	0.05411
comp139432_c0	comp139432_c0_seq1:2-1072(-)	m.25020	sp|Q9UII4|HERC5_HUMAN`Q9UII4`Q:3-86,H:157-237`37.65%ID`E:2e-07`RecName: Full=E3 ISG15--protein ligase HERC5; EC=6.3.2.-; AltName: Full=Cyclin-E-binding protein 1; AltName: Full=HECT domain and RCC1-like domain-containing protein 5;`Eukaryota; Metazoa; Chordata; Craniata; Vertebrata; Euteleostomi; Mammalia; Eutheria; Euarchontoglires; Primates; Haplorrhini; Catarrhini; Hominidae; Homo.	PF00415.13^RCC1^Regulator of chromosome condensation (RCC1) repeat^2-51^E:1.1e-07`PF13540.1^RCC1_2^Regulator of chromosome condensation (RCC1) repeat^40-67^E:7.9e-05	COG5021^ Ubiquitin-protein ligase	GO:0005829^cellular_component^cytosol`GO:0005634^cellular_component^nucleus`GO:0048471^cellular_component^perinuclear region of cytoplasm`GO:0042296^molecular_function^ISG15 ligase activity`GO:0004842^molecular_function^ubiquitin-protein ligase activity`GO:0019221^biological_process^cytokine-mediated signaling pathway`GO:0051607^biological_process^defense response to virus`GO:0045087^biological_p…	TQGRLFAWGSNHHGQLGLGPQVGSFLQTPSHVKPIHDPVAHLISGGSFTVAHLENGDVLAWGSQSCGRLGLVEVKEERICWEPSLVVATWSTAAAVSGKKHGQRRSIAGSVRLTRSDATYASAVTEATHEEKEDKGSKEKTMNVVSFVMLQTVLKQESTDHGSAELKLYADHLEQTAQEIVKDIQKLQKEEESLRKLEAQLSDSLKMNLRWFRGLIVPDASSTLVDARMPHHLSSYAKMCWILQHQAAYLTQLSQYIHGDEAEIFLDAIDALFGDVKDERQVHLFNSLQTSMIAKEAENAGGSPEKFMDKNDSVSFMVFSQRALRQAFAKEILFPFLSSKDSILELVGSISSAAQGA	comp139432_c0	0.0006	8.986	1.133 down	0.375	1.427	1.019 down	0.781	0.448	1.328 up	0.0294	-4.434	0.07531	0.24218	0.07951	0.09859	0.12658	0.13453
comp14376_c0	comp14376_c0_seq1:1-672(-)	m.27335	sp|F2Z461|HERC6_MOUSE`F2Z461`Q:4-115,H:79-214`30.88%ID`E:3e-08`RecName: Full=E3 ISG15--protein ligase Herc6; EC=6.3.2.-;`Eukaryota; Metazoa; Chordata; Craniata; Vertebrata; Euteleostomi; Mammalia; Eutheria; Euarchontoglires; Glires; Rodentia; Sciurognathi; Muroidea; Muridae; Murinae; Mus; Mus.	PF13540.1^RCC1_2^Regulator of chromosome condensation (RCC1) repeat^2-28^E:1.4e-06`PF13540.1^RCC1_2^Regulator of chromosome condensation (RCC1) repeat^43-71^E:7.3e-08`PF13540.1^RCC1_2^Regulator of chromosome condensation (RCC1) repeat^85-112^E:1.9e-08	.	GO:0005737^cellular_component^cytoplasm`GO:0005829^cellular_component^cytosol`GO:0005634^cellular_component^nucleus`GO:0004842^molecular_function^ubiquitin-protein ligase activity`GO:0045087^biological_process^innate immune response`GO:0042787^biological_process^protein ubiquitination involved in ubiquitin-dependent protein catabolic process	YTQVSAGATHTFLLRSDGKAVACGSGSHRECNLLPLDGGIRYTQMSGGGGHSVLLRSDGAAVAWGFNDDGQCSIPPLHAGVTYSQVSAGGHHTVLLRSDGTAVACGWNNYRQCSIPSPGAGIYYMCCMNLGADLVLQLEVASGGDDVTLVCSDLAGKEVLRLNAGGSDLCWESHKRIAREMKINLQRLRIVLPDGQLLAHFCRANPEATMATLATMAVGGKRQR	comp14376_c0	0.00742	5.265	1.273 up	0.169	-2.342	1.369 up	0.135	-2.489	1.321 up	0.0227	-4.87	0.28847	0.0748	0.33599	0.1415	0.14608	0.07716
comp152540_c0	comp152540_c0_seq1:309-1427(-)	m.31507	sp|F2Z461|HERC6_MOUSE`F2Z461`Q:1-236,H:34-271`24.63%ID`E:1e-11`RecName: Full=E3 ISG15--protein ligase Herc6; EC=6.3.2.-;`Eukaryota; Metazoa; Chordata; Craniata; Vertebrata; Euteleostomi; Mammalia; Eutheria; Euarchontoglires; Glires; Rodentia; Sciurognathi; Muroidea; Muridae; Murinae; Mus; Mus.	PF13540.1^RCC1_2^Regulator of chromosome condensation (RCC1) repeat^80-105^E:6e-05`PF13540.1^RCC1_2^Regulator of chromosome condensation (RCC1) repeat^162-190^E:1.6e-07	.	GO:0005737^cellular_component^cytoplasm`GO:0005829^cellular_component^cytosol`GO:0005634^cellular_component^nucleus`GO:0004842^molecular_function^ubiquitin-protein ligase activity`GO:0045087^biological_process^innate immune response`GO:0042787^biological_process^protein ubiquitination involved in ubiquitin-dependent protein catabolic process	TVLLCSDGDAVACGKNDMGQCEIPELPDAYEDVPARRYIGASAGISHTLLLRDDGHAVAFGGCSEGQCEVPELPEGLRYVQVAAGFGFSILIRDDGEAVAFGDNAAKQCNVPPLPPGQGYVAASASRTHAVLLREDGHAVSWGHGQAGECDVPELPDGMRYVDVAAGGNHSVLVRSDGAALAFGHNGAGQCELPDLPEGCRYVACAAGWTHTVLLCDDGEALAVGGNGRGQCDVPPLPKGTSYVSVAAGGAHTLLLRSDGLPVLFGDNRCGQCSPPDLHPTVHCVPVIDPQPMVVMTLLAEDGILSACSASGAQNARLPLQPSQPMALQLLRRLLSARLELPPQRLQLVKPDGSLLSFADDDKDIKCLLDVS*	comp152540_c0	0.0146	4.455	1.145 up	0.656	-0.732	1.521 up	0.0412	-3.992	1.736 up	0.0761	-3.144	0.2922	0.45013	0.18678	0.239	0.48418	0.14815
comp15689_c0	comp15689_c0_seq1:2-2017(+)	m.33578	sp|Q6ICB0|DESI1_HUMAN`Q6ICB0`Q:211-355,H:9-155`40.13%ID`E:3e-25`RecName: Full=Desumoylating isopeptidase 1; Short=DeSI-1; EC=3.4.-.-; AltName: Full=PPPDE peptidase domain-containing protein 2; AltName: Full=Protein FAM152B;`Eukaryota; Metazoa; Chordata; Craniata; Vertebrata; Euteleostomi; Mammalia; Eutheria; Euarchontoglires; Primates; Haplorrhini; Catarrhini; Hominidae; Homo.	PF05903.9^Peptidase_C97^PPPDE putative peptidase domain^210-345^E:6.9e-22	NOG236523	GO:0005737^cellular_component^cytoplasm`GO:0005634^cellular_component^nucleus`GO:0008233^molecular_function^peptidase activity`GO:0006508^biological_process^proteolysis	NIFAFAESPPSMSDAESDLGGLSCEEEIQESNVRRSSKTDLNSCLGHLLCRFQSLDSDQSGSITHEEMAKHCLDAAQEAAKHPLNVSEQALIVASVQRNFERMDLENDGFVTKFEWLHAALLELHPPDAVNAEIITKQIKKRPELVEQLVCRWLEVDEKAVGLVTRKLLRLTFQNFLSENHLIAAIHELGTGNMTYAEYVAHVLGLKFSNVTLYYYDLSKRFASALSTILLDQYEEGIWHTSVGVFGKELYYYGNILSCEPGKSQFGQPTKSLSLGSTLRSLDEVNEELGQIYFDYRPHSYDAFDHNCNTLSNHLVQFLLGRPMPESVRSMSERLKSSGFVKTLRPVLNRLLGRPKQDGDDRMLELEESVRVNRIKRREESERPLLPKLDSKAESEEED…	comp15689_c0	0.0281	3.729	1.082 up	0.307	-1.655	1.181 up	0.0364	-4.176	1.117 up	0.37	-1.394	0.06032	0.12403	0.08874	0.07396	0.14232	0.18073
comp16685_c0	comp16685_c0_seq1:40-1803(-)	m.37948	sp|Q6GLM5|DESI1_XENLA`Q6GLM5`Q:219-357,H:10-150`32.62%ID`E:4e-19`RecName: Full=Desumoylating isopeptidase 1; Short=DeSI-1; EC=3.4.-.-; AltName: Full=PPPDE peptidase domain-containing protein 2; AltName: Full=Protein FAM152B;`Eukaryota; Metazoa; Chordata; Craniata; Vertebrata; Euteleostomi; Amphibia; Batrachia; Anura; Pipoidea; Pipidae; Xenopodinae; Xenopus; Xenopus.	PF13499.1^EF-hand_7^EF-hand domain pair^134-211^E:8.9e-07`PF13833.1^EF-hand_8^EF-hand domain pair^184-210^E:0.00052`PF05903.9^Peptidase_C97^PPPDE putative peptidase domain^218-352^E:5e-25	.	GO:0005737^cellular_component^cytoplasm`GO:0005634^cellular_component^nucleus`GO:0008233^molecular_function^peptidase activity`GO:0006508^biological_process^proteolysis	APRAMCAGSDAKDDSSADSASGSLIARLRRDYRLRGSSLSVAGLATLWLHQALQEGRAQGRHGLSGRDLQALALRVAQQLQDLHLKSWKDDGDISEEEYVHAMLLLKAQDRAASQIYAPLKASLAKYPNMLLNLQNLFDRADSRGCAFLSRADVARMYRHRSWRLHPSCMDGRPLTDEELEDPEDLARQLVEAMDIDLDGMVSYSEFVAFCVGRRKKEVKLHLYDLSRGSGGQFKWLLGESMAQIWHTGVVAFDKEYFFSSDTIFDSPGKTSFGEPSQVRSLGYTFWNQDELHDFIVSELKPIFHRDTYDVICNNCNHFSDRVSMYLTGTHLPEDIRIQSDQLMDLVSVRAVRPFLNWLLRDCVVSRDGTARPVDVPHGKWHRITTCEEVVPGAVVALH…	comp16685_c0	0.000386	9.789	1.064 down	0.574	0.913	1.286 up	0.0285	-4.572	1.176 up	0.116	-2.658	0.17092	0.09789	0.12476	0.09857	0.15101	0.0915
comp17590_c0	comp17590_c0_seq1:120-1256(-)	m.41549	sp|Q9UII4|HERC5_HUMAN`Q9UII4`Q:121-274,H:98-274`28.81%ID`E:1e-12`RecName: Full=E3 ISG15--protein ligase HERC5; EC=6.3.2.-; AltName: Full=Cyclin-E-binding protein 1; AltName: Full=HECT domain and RCC1-like domain-containing protein 5;`Eukaryota; Metazoa; Chordata; Craniata; Vertebrata; Euteleostomi; Mammalia; Eutheria; Euarchontoglires; Primates; Haplorrhini; Catarrhini; Hominidae; Homo.	PF13540.1^RCC1_2^Regulator of chromosome condensation (RCC1) repeat^42-70^E:4.2e-08`PF13540.1^RCC1_2^Regulator of chromosome condensation (RCC1) repeat^83-103^E:5.9e-05`PF13540.1^RCC1_2^Regulator of chromosome condensation (RCC1) repeat^164-192^E:7.5e-09`PF13540.1^RCC1_2^Regulator of chromosome condensation (RCC1) repeat^205-233^E:1.1e-08`PF13540.1^RCC1_2^Regulator of chromosome condensation (RCC…	COG5021^ Ubiquitin-protein ligase	GO:0005829^cellular_component^cytosol`GO:0005634^cellular_component^nucleus`GO:0048471^cellular_component^perinuclear region of cytoplasm`GO:0042296^molecular_function^ISG15 ligase activity`GO:0004842^molecular_function^ubiquitin-protein ligase activity`GO:0019221^biological_process^cytokine-mediated signaling pathway`GO:0051607^biological_process^defense response to virus`GO:0045087^biological_p…	CPKAMGRRHTVLLQSSGRALGLGANKHGQCNIPEIPSNLDYVQVATGTAHSVLLRSDGRVVACGDNRAGQCDVPLLEDGLEYVQVSAGGNHTLLLRSDGKALMIGDIWPFRDFPEPEGGEKIAQVDTGLFHSVVLTSNGNSYVRADNEAHELTVPPIESSRRYASVSAGDFHIVWLRDDGRVVAAGDNRYGQCSIPYLEEGVEYTQVSAGGLHTVLLRSDGHALCVGNNRCGQCNIPALPVGLRYEDISAGAVHTVLLRSDSQVLAFGSDDWGQCRVPELQAGEVYVPSRCHLADPPMVMQLVPSDSECQHWQCLSLAGRAVLSFTLSEVCFEEFWSHLTEQLRLPKQKLQVVLPNGELLCHRRHAWNNLMTQRALGA*	comp17590_c0	2.62e-07	35.864	1.542 down	0.0227	5.495	1.126 down	0.0746	3.188	1.120 down	0.104	2.785	0.08617	0.21072	0.07461	0.07785	0.10551	0.05295
comp18216_c0	comp18216_c0_seq1:147-1142(-)	m.44020	sp|Q5ZIV7|DESI2_CHICK`Q5ZIV7`Q:28-154,H:3-137`34.81%ID`E:5e-21`RecName: Full=Desumoylating isopeptidase 2; Short=DeSI-2; EC=3.4.-.-; AltName: Full=PPPDE peptidase domain-containing protein 1; AltName: Full=Protein FAM152A;`Eukaryota; Metazoa; Chordata; Craniata; Vertebrata; Euteleostomi; Archosauria; Dinosauria; Saurischia; Theropoda; Coelurosauria; Aves; Neognathae; Galliformes; Phasianidae; Pha…	PF05903.9^Peptidase_C97^PPPDE putative peptidase domain^41-151^E:1.7e-23`PF06201.8^PITH^PITH domain^190-330^E:1.8e-15	NOG267736	GO:0005737^cellular_component^cytoplasm`GO:0008233^molecular_function^peptidase activity`GO:0006508^biological_process^proteolysis	AELDSQVMAGAYGASGASGGPPGAPAGSEMVKLNVYSLSGGQPFAYHSGVEVFGGEYVFGGGNTSFSGVTVQRPKVPPAGSDWTFYQTIDIAPCRLSRDDAMRAIQELRAEFPASGYDLMARNCNHFSEALCQRLCSCGIPSWVNRLAGIGNALRSAVGGAPTSTGPARAEGAGGPAAAGLVARTTDGDLTSEVDWKAAGVLNAVEDDPTEALRNSGVTSEAGSPELLLLLPFIAPVKMQKLVLEAPDKAQAPTSLRLFANNPNLDMDDAMTGAATQEFQDVSWTSGADGLVATLDVNFLKFQKLSFLAIYASGEDDGTISIRKVSLSGRA*	comp18216_c0	8.66e-05	12.908	1.373 up	0.00985	-7.998	1.301 up	0.0411	-3.998	1.114 up	0.198	-2.072	0.08654	0.07487	0.13299	0.13562	0.05933	0.13936
comp182921_c0	comp182921_c0_seq1:65-604(+)	m.44408	sp|Q54QS0|UFL1_DICDI`Q54QS0`Q:1-153,H:1-153`36.6%ID`E:5e-33`RecName: Full=E3 UFM1-protein ligase 1 homolog; EC=6.3.2.-;`Eukaryota; Amoebozoa; Mycetozoa; Dictyosteliida; Dictyostelium.	PF09743.4^DUF2042^Uncharacterized conserved protein (DUF2042)^4-178^E:1.4e-49	NOG277822	GO:0016874^molecular_function^ligase activity	MEAIRALQQQLMEAQRASNARKISERNCIDLVQKLIQTQQVKLFHTSNGKEYLTPEQLDNEIRDCLEACGGRISVTELPNEMGIGMEHLEARVEVLRKRDSSLHKLNNDLFSQQYLQQLAQDVEESLEESGSLQVADLASRYNLPSEYIRNSVLVLLSSQAVVRQNTVHTSSYAARFEA	comp182921_c0	0.0117	4.713	1.161 up	0.47	-1.163	1.509 up	0.00892	-7.179	1.285 up	0.379	-1.367	0.30581	0.21099	0.08732	0.1405	0.46503	0.25537
comp26711_c0	comp26711_c0_seq2:54-1478(-)	m.67620	sp|Q6GLM5|DESI1_XENLA`Q6GLM5`Q:221-377,H:10-150`37.74%ID`E:3e-22`RecName: Full=Desumoylating isopeptidase 1; Short=DeSI-1; EC=3.4.-.-; AltName: Full=PPPDE peptidase domain-containing protein 2; AltName: Full=Protein FAM152B;`Eukaryota; Metazoa; Chordata; Craniata; Vertebrata; Euteleostomi; Amphibia; Batrachia; Anura; Pipoidea; Pipidae; Xenopodinae; Xenopus; Xenopus.	PF00036.27^EF-hand_1^EF hand^83-106^E:2.6e-06`PF13202.1^EF-hand_5^EF hand^83-104^E:0.00022`PF13405.1^EF-hand_6^EF-hand domain^84-106^E:0.0011`PF13833.1^EF-hand_8^EF-hand domain pair^86-107^E:0.00015`PF13405.1^EF-hand_6^EF-hand domain^138-163^E:8.9e-05`PF13499.1^EF-hand_7^EF-hand domain pair^139-213^E:7e-12`PF13202.1^EF-hand_5^EF hand^141-159^E:0.00055`PF13202.1^EF-hand_5^EF hand^190-205^E:0.14`PF…	.	GO:0005737^cellular_component^cytoplasm`GO:0005634^cellular_component^nucleus`GO:0008233^molecular_function^peptidase activity`GO:0006508^biological_process^proteolysis	MGNSGLLGCCLNSHRVEASLQALPPQKKLRPLLCDLEEQFKKHAGADQALDQKELAEIWIKAAEVKVGKVSAEEAAFIEQSTKEYFQIMDTDNSGKVTYEEFVAGMLGGNEDVGHMRQLRQHLNASMKQDPKKLQKLISEFREWDKNGDGYVTKEELEEHLGKLQELSVADGKITKEEKSKMDQVRKMMDDVFANADVDMDGKVDLWEVMAYILGRKKQPVEILLYDISKGMAAKLGPLLLGKSAEAIHTGVLVYGSEYWYGGRLFRSDPPCRKQFGEPLTSPWGIKLDRSEQKPELPVVRLGYTFVTHEEFVSWLQAEVKERYTGLHTYDLLTHSCNHFSNEVCNFLLGQGIPEKIFELQKTFLTGPIVALRPFLNRYLGGFADAQKGIDENFMAKDG…	comp26711_c0	9.68e-05	12.649	1.005 down	0.967	0.08	1.146 up	0.026	-4.733	1.191 up	0.0447	-3.83	0.05457	0.19312	0.06434	0.0532	0.08963	0.09698
comp29168_c0	comp29168_c0_seq1:1-606(-)	m.71368	sp|F2Z461|HERC6_MOUSE`F2Z461`Q:2-200,H:28-271`27.87%ID`E:9e-14`RecName: Full=E3 ISG15--protein ligase Herc6; EC=6.3.2.-;`Eukaryota; Metazoa; Chordata; Craniata; Vertebrata; Euteleostomi; Mammalia; Eutheria; Euarchontoglires; Glires; Rodentia; Sciurognathi; Muroidea; Muridae; Murinae; Mus; Mus.	PF13540.1^RCC1_2^Regulator of chromosome condensation (RCC1) repeat^40-68^E:3.9e-09`PF13540.1^RCC1_2^Regulator of chromosome condensation (RCC1) repeat^81-107^E:3.5e-07`PF13540.1^RCC1_2^Regulator of chromosome condensation (RCC1) repeat^124-149^E:9e-08`PF13540.1^RCC1_2^Regulator of chromosome condensation (RCC1) repeat^168-195^E:8.5e-08	.	GO:0005737^cellular_component^cytoplasm`GO:0005829^cellular_component^cytosol`GO:0005634^cellular_component^nucleus`GO:0004842^molecular_function^ubiquitin-protein ligase activity`GO:0045087^biological_process^innate immune response`GO:0042787^biological_process^protein ubiquitination involved in ubiquitin-dependent protein catabolic process	MAAGRYHSVLLHSDGHARTCGHSGGGRCDVPTLEPGVSYTKVSAGGAHTVLLRSDGRAVACGNNGDGQCAIPPLDEGKSYIQISAGGCHTVLLRKDGQAVACGRNDLRQCDIPRLVPGVWYSEVSAGAHHTVVLRSDGRALACGRNDFGRCNIPLLPRTSIGSASYIRVSAGGAHTVLLRSDGSAVACGKNDEGQCNIPPLD	comp29168_c0	0.000317	10.159	1.458 up	0.013	-6.977	1.484 up	0.0782	-3.125	1.178 up	0.0664	-3.314	0.10991	0.11065	0.10811	0.34873	0.1335	0.05035
comp37232_c0	comp37232_c0_seq1:5-676(-)	m.81537	sp|Q7T347|UFSP2_DANRE`Q7T347`Q:4-218,H:195-399`42.33%ID`E:1e-55`RecName: Full=Ufm1-specific protease 2; Short=UfSP2; EC=3.4.22.-;`Eukaryota; Metazoa; Chordata; Craniata; Vertebrata; Euteleostomi; Actinopterygii; Neopterygii; Teleostei; Ostariophysi; Cypriniformes; Cyprinidae; Danio.	PF07910.8^Peptidase_C78^Peptidase family C78^23-202^E:2.6e-47	NOG293056	GO:0005783^cellular_component^endoplasmic reticulum`GO:0005634^cellular_component^nucleus`GO:0019783^molecular_function^small conjugating protein-specific protease activity`GO:0006508^biological_process^proteolysis	KPLNPHKDCGLQPSWWKGRSTKRAFVRGLYEYNHYMQDSFDDNGWGCAYRSLQTCVSWYRMQHYVGSEVAVPSIPEIQRLLKRIDEAHKDLEIGSKKWIGTVEGMYLLQEYLKVDCKMMYMQNASDMASQGAEMLEHLEREGTPIMMCAGMYAYTLVGLCFDSETGEVAYLIVDPHYTGKDDLKAILSKGWVGWKNLDFFEKSTDGSFINCCLPLVPRGSQQI*	comp37232_c0	0.406	1.174	1.039 down	0.889	0.252	1.302 up	0.0219	-5.036	1.012 up	0.966	-0.081	0.31823	0.31589	0.0822	0.127	0.28335	0.32431
comp37958_c0	comp37958_c0_seq1:3-1823(-)	m.82413	sp|Q6ASW7|SIZ2_ORYSJ`Q6ASW7`Q:10-430,H:13-461`23.24%ID`E:2e-17`RecName: Full=E3 SUMO-protein ligase SIZ2; EC=6.3.2.-;`Eukaryota; Viridiplantae; Streptophyta; Embryophyta; Tracheophyta; Spermatophyta; Magnoliophyta; Liliopsida; Poales; Poaceae; BEP clade; Ehrhartoideae; Oryzeae; Oryza.	PF02037.22^SAP^SAP domain^15-48^E:3.4e-08`PF11789.3^zf-Nse^Zinc-finger of the MIZ type in Nse subunit^333-361^E:6.6e-05`PF02891.15^zf-MIZ^MIZ/SP-RING zinc finger^339-389^E:1.7e-16	NOG237400	GO:0005634^cellular_component^nucleus`GO:0046872^molecular_function^metal ion binding`GO:0003676^molecular_function^nucleic acid binding`GO:0019789^molecular_function^SUMO ligase activity`GO:0008270^molecular_function^zinc ion binding`GO:0051301^biological_process^cell division`GO:0016049^biological_process^cell growth`GO:0009910^biological_process^negative regulation of flower development`GO:001…	SHHQVTMGIDAPRALKQLRAEELRELCKEHGLSHVGKKGDMVERLVAFRGGEAAVANRLLAKSPKAKATASPQGRGGGRTKGRSAAAPMVKSSPSGGSQTTGPALSCGLLRKPNLLPSPVPGASLWAASRQQLLRCGRCQALYDLGNARYSASPESFWCPLCRFKVMDPFNSVVVPDGVLKHQLVTEPHFDFSLELPHLRQWRREGKAVEVRMLRVESTKVEQVWPRAIHFFANGVEVFAVHPPEDGHKRRDVPENISAGLKAGRNDIKVRMVDDDCVGFVLVVLLTSHESQEGLIKQVSTCETQAAQQRIQALHAKQAANTRSGDGEELVCLSSDTLKLQCPITMERVQDPVRGERCEHTQCFSLEAYLRSNRQMGAFNRRWLCPLCTLILRPPDLQR…	comp37958_c0	4.03e-07	33.143	1.252 down	0.0292	4.943	1.161 down	0.0265	4.702	1.304 down	0.0168	5.41	0.07854	0.10534	0.03833	0.08323	0.09338	0.1067
comp44062_c0	comp44062_c0_seq1:83-604(-)	m.91476	sp|O94451|PLI1_SCHPO`O94451`Q:50-156,H:303-398`36.45%ID`E:7e-16`RecName: Full=E3 SUMO-protein ligase pli1; EC=6.3.2.-;`Eukaryota; Fungi; Dikarya; Ascomycota; Taphrinomycotina; Schizosaccharomycetes; Schizosaccharomycetales; Schizosaccharomycetaceae; Schizosaccharomyces.	PF11789.3^zf-Nse^Zinc-finger of the MIZ type in Nse subunit^46-98^E:3.8e-05`PF02891.15^zf-MIZ^MIZ/SP-RING zinc finger^49-99^E:5e-19	NOG125513	GO:0005634^cellular_component^nucleus`GO:0046872^molecular_function^metal ion binding`GO:0003676^molecular_function^nucleic acid binding`GO:0019789^molecular_function^SUMO ligase activity`GO:0008270^molecular_function^zinc ion binding`GO:0030999^biological_process^linear element assembly`GO:0016925^biological_process^protein sumoylation`GO:0007131^biological_process^reciprocal meiotic recombinati…	KPQSVLEMRKAVRLVSAEDGRKLVREVLWNSKLLSLSEEVEANGSDRCRLTCPLTHQRIHTPVRGDKCAHLQCFDLKAYLEINRGIAAFNKRWTCPVCAIAAKPQDMFVDMYMLNVLKKTEDDDDEICFDAEGEWTVTAKVPPPPTPDTDMEAAEEHEDTTPEVLVVPGLDDE*	comp44062_c0	0.00784	5.196	1.233 up	0.127	-2.686	1.129 down	0.41	1.271	1.381 down	0.0298	4.413	0.14269	0.17465	0.09745	0.2589	0.08492	0.19369
comp46620_c0	comp46620_c0_seq2:99-1550(-)	m.95939	sp|Q6ICB0|DESI1_HUMAN`Q6ICB0`Q:295-438,H:7-151`39.31%ID`E:3e-29`RecName: Full=Desumoylating isopeptidase 1; Short=DeSI-1; EC=3.4.-.-; AltName: Full=PPPDE peptidase domain-containing protein 2; AltName: Full=Protein FAM152B;`Eukaryota; Metazoa; Chordata; Craniata; Vertebrata; Euteleostomi; Mammalia; Eutheria; Euarchontoglires; Primates; Haplorrhini; Catarrhini; Hominidae; Homo.	PF05903.9^Peptidase_C97^PPPDE putative peptidase domain^296-433^E:9.1e-27	NOG236523	GO:0005737^cellular_component^cytoplasm`GO:0005634^cellular_component^nucleus`GO:0008233^molecular_function^peptidase activity`GO:0006508^biological_process^proteolysis	QWTFCPVLTAVPCGMPAPNLQRNPATGRGPQGFAAVHVVDWNIVYQIRAHIRHKTPDRLVEGGPSVTAEELAKCWLATLKAQHPDEISERDEEFIRIRVKQTMREVDPQGLGRVGIDIWCNHMLLTRSSPSGMRAMLHVNRLLESAIHACPSILVALQHSFEVAGHRQPLKPGESWDEDPEGIPFEGFDRESPLPSPRYFQEAPEVTPEAVNEFEVNRHHRESDTFPIEEILTIFSQKLWQFRPKFDGPTKRRTDFTYTSPESFVKETLRSMDLEGHMLVSFSDFLALCLGRQEWPVQLHLYDLSRGLASMLGPMLLSKDLEGVWHTGIVVYGKEYYFGGDIFYDTPANTGFGTPRLVIPLGTTLRQRDELHAFIVDELKPIFNREAYDAARNNCNHFT…	comp46620_c0	0.000253	10.602	1.221 down	0.0491	3.999	1.030 up	0.653	-0.703	1.002 down	0.951	0.114	0.0788	0.12111	0.02508	0.12099	0.06133	0.03933
comp50855_c0	comp50855_c0_seq1:3-509(-)	m.102767	sp|Q9UII4|HERC5_HUMAN`Q9UII4`Q:2-166,H:110-308`28.5%ID`E:4e-10`RecName: Full=E3 ISG15--protein ligase HERC5; EC=6.3.2.-; AltName: Full=Cyclin-E-binding protein 1; AltName: Full=HECT domain and RCC1-like domain-containing protein 5;`Eukaryota; Metazoa; Chordata; Craniata; Vertebrata; Euteleostomi; Mammalia; Eutheria; Euarchontoglires; Primates; Haplorrhini; Catarrhini; Hominidae; Homo.	PF13540.1^RCC1_2^Regulator of chromosome condensation (RCC1) repeat^33-61^E:7.9e-07`PF13540.1^RCC1_2^Regulator of chromosome condensation (RCC1) repeat^74-102^E:1.3e-08`PF13540.1^RCC1_2^Regulator of chromosome condensation (RCC1) repeat^115-140^E:2.6e-08	COG5021^ Ubiquitin-protein ligase	GO:0005829^cellular_component^cytosol`GO:0005634^cellular_component^nucleus`GO:0048471^cellular_component^perinuclear region of cytoplasm`GO:0042296^molecular_function^ISG15 ligase activity`GO:0004842^molecular_function^ubiquitin-protein ligase activity`GO:0019221^biological_process^cytokine-mediated signaling pathway`GO:0051607^biological_process^defense response to virus`GO:0045087^biological_p…	TVLLRSDGSAVTCGSNRHGHCNIARLERGMSYTQVSAGGAHTALLRSDGCAVVCGNNDHGQCNVPILEDGMSYTQVSAGYSHTVLLCSDGNAVACGKNEFGQCNIPALDEGLSYTQVAAGVYHSVFLRSDGSALACGRNGTRQCNIPSLDPGTSYTQVSAGALHTVLLR	comp50855_c0	0.00339	6.292	1.447 up	0.161	-2.397	1.611 up	0.017	-5.548	1.309 up	0.205	-2.031	0.26626	0.35717	0.19243	0.15649	0.25276	0.28729
comp58773_c0	comp58773_c0_seq1:65-2623(+)	m.115389	sp|D3ZF42|SENP7_RAT`D3ZF42`Q:583-784,H:747-994`28.68%ID`E:2e-19`RecName: Full=Sentrin-specific protease 7; EC=3.4.22.-; AltName: Full=SUMO-1-specific protease 2; AltName: Full=Sentrin/SUMO-specific protease SENP7;`Eukaryota; Metazoa; Chordata; Craniata; Vertebrata; Euteleostomi; Mammalia; Eutheria; Euarchontoglires; Glires; Rodentia; Sciurognathi; Muroidea; Muridae; Murinae; Rattus.	PF02902.14^Peptidase_C48^Ulp1 protease family, C-terminal catalytic domain^597-780^E:1e-21	.	GO:0005634^cellular_component^nucleus`GO:0008234^molecular_function^cysteine-type peptidase activity`GO:0006508^biological_process^proteolysis	MELAELMQSFQESMKAAKKDSEAREARARTGPKAAPKPAPKRGRPKVLAPSDPADREPLTTPRSDPVTRKRDSSHREHSTPKKGKPKGDRSPSTPRENLRSSPPQRRMRLRRAIVDSEKARIGEGSEGHENHEVTGTKEATEGKDGKVKDVKVVKLLKDTDLSNLDLSNRELLKLNRKRPAEDTVPTKRNARLASSETSSQVSMHTPRPFDAGKHKGREDSEKSEKEKTSQTSETSHQNESEVDAANAANAAGEGREEPTTSAAATAVSGEGEEERQQPHQEVVKSVKSSVAKEKLAPPDTADDWRKLASLMKQLPKRCNNFVHEESEVASFLEAAAQCVGSFVEDLQISYIRLTAANSLLDLAAALICDESGELAPIMTTSIATRCVLNIVAQQMASS…	comp58773_c0	3.89e-10	113.998	1.977 down	0.00166	21.303	2.501 down	0.0024	14.474	1.878 down	0.00439	9.028	0.03269	0.08636	0.06335	0.17143	0.09678	0.17676
comp61960_c0	comp61960_c0_seq2:130-849(+)	m.121665	sp|Q5PQ09|DESI2_XENLA`Q5PQ09`Q:34-129,H:32-131`28%ID`E:3e-10`RecName: Full=Desumoylating isopeptidase 2; Short=DeSI-2; EC=3.4.-.-; AltName: Full=PPPDE peptidase domain-containing protein 1; AltName: Full=Protein FAM152A;`Eukaryota; Metazoa; Chordata; Craniata; Vertebrata; Euteleostomi; Amphibia; Batrachia; Anura; Pipoidea; Pipidae; Xenopodinae; Xenopus; Xenopus.	PF05903.9^Peptidase_C97^PPPDE putative peptidase domain^32-133^E:3.8e-21`PF02493.15^MORN^MORN repeat^43-60^E:0.13	.	GO:0005737^cellular_component^cytoplasm`GO:0008233^molecular_function^peptidase activity`GO:0006508^biological_process^proteolysis	MTWTVPPRFLCSTSCYVRWAQGFSTAGCRCAQPVQVLGQEWSFRGGRREGSGVFSCVPGTCAGLVPRETVKLGAVMLPEGKVASILEQMKHQWPSRGYDMLRRNCSHFCDDFCQRLGVGTLPQWVKNMASTGAGIASLSSQVSGTLNSFWAEEEAPPLRPATQRFCPRIQSRQIGEVLPEITRLPGHGMPPMPLRKETHVLRGVRSSPTLLTMRGPTMMDVCRPADMLQDDEEVVQCCF*	comp61960_c0	0.0209	4.05	1.097 up	0.317	-1.618	1.186 up	0.0153	-5.772	1.040 up	0.605	-0.813	0.15266	0.06391	0.03576	0.07769	0.10046	0.09703
comp66875_c0	comp66875_c0_seq2:1-849(-)	m.131220	sp|Q6DC39|DESI2_DANRE`Q6DC39`Q:39-160,H:6-125`26.98%ID`E:2e-08`RecName: Full=Desumoylating isopeptidase 2; Short=DeSI-2; EC=3.4.-.-; AltName: Full=PPPDE peptidase domain-containing protein 1; AltName: Full=Protein FAM152A;`Eukaryota; Metazoa; Chordata; Craniata; Vertebrata; Euteleostomi; Actinopterygii; Neopterygii; Teleostei; Ostariophysi; Cypriniformes; Cyprinidae; Danio.	PF05903.9^Peptidase_C97^PPPDE putative peptidase domain^38-161^E:1.5e-15	NOG267736	GO:0005737^cellular_component^cytoplasm`GO:0008233^molecular_function^peptidase activity`GO:0060027^biological_process^convergent extension involved in gastrulation`GO:0006508^biological_process^proteolysis	LAFCVAMRRAAAAKAAPGGKNGSLGGEPLELEKLPPQEVLVNIYDVASELQLHSLRKSKIQALLKNAYAGVEIYGREWGYHFTEQDLSGISECEPRRCADRLYRVTLELGQSSRSEEEVLVLVNRMSRCWRGPEYNVVHNNSLDFADALCDALGMGKLPRTEAHAEERKGLQEVRCSLKQLGLPTFDSLLSFFGAAPAPAPTQPLQHFCRPCGDDVDVNVFIPPRYEGTTGTTLSRAPSMELEIAMSLAQERWAASPRAAPAVQKFHWRPSVGTWLIRRGRRE	comp66875_c0	0.0017	7.292	1.268 up	0.05	-3.968	1.370 up	0.0422	-3.958	1.258 up	0.202	-2.049	0.08791	0.14869	0.07767	0.21641	0.29684	0.1297
comp68968_c1	comp68968_c1_seq1:1384-2991(+)	m.135935	sp|Q5PQ09|DESI2_XENLA`Q5PQ09`Q:351-487,H:5-135`30.28%ID`E:6e-14`RecName: Full=Desumoylating isopeptidase 2; Short=DeSI-2; EC=3.4.-.-; AltName: Full=PPPDE peptidase domain-containing protein 1; AltName: Full=Protein FAM152A;`Eukaryota; Metazoa; Chordata; Craniata; Vertebrata; Euteleostomi; Amphibia; Batrachia; Anura; Pipoidea; Pipidae; Xenopodinae; Xenopus; Xenopus.	PF05903.9^Peptidase_C97^PPPDE putative peptidase domain^351-489^E:4.2e-26	.	GO:0005737^cellular_component^cytoplasm`GO:0008233^molecular_function^peptidase activity`GO:0006508^biological_process^proteolysis	MTFDGVRQALWQAQTFKEQVHQDSHLFDKLYAGGSQPEVAQLQTCLKEEVAEALALCALFSTIKESLSNSHASQSPKEIDVSSQMGNLEVLAQAPEQGFEDVSITAEGCATSNFSDEVANTKCLEFSVEKNQELKECNAPGPDLGPCDANVDLQQHQGHPDVHRAGEGTALESGSLPQHEPVANQSKSDEQGEKLDAKIEQDVDPAADARLTLHDLPGKASARIAKALPCKELFALRMASKATLKDTNQQIEQRLKQLWFEAVRGSPGKSAKQSRERSRSRGGESDMDGPGSRSESSESLASQNDQSDEHDQNDQSPPAENGQQSSQNPTPSPKSDEHGVSHQKSAPHDVPILLNIYDVTHYAGVQWLNALFANQYSPVKFGGIFHIGVQIGQKEWSYG…	comp68968_c1	1.81e-05	17.03	1.154 down	0.0766	3.342	1.225 down	0.00838	7.386	1.165 down	0.03	4.405	0.06685	0.10465	0.0611	0.05082	0.05714	0.0824
comp72388_c0	comp72388_c0_seq1:3-1598(+)	m.143425	sp|O94451|PLI1_SCHPO`O94451`Q:351-493,H:251-384`29.37%ID`E:1e-16`RecName: Full=E3 SUMO-protein ligase pli1; EC=6.3.2.-;`Eukaryota; Fungi; Dikarya; Ascomycota; Taphrinomycotina; Schizosaccharomycetes; Schizosaccharomycetales; Schizosaccharomycetaceae; Schizosaccharomyces.	PF11789.3^zf-Nse^Zinc-finger of the MIZ type in Nse subunit^404-456^E:4.9e-05`PF02891.15^zf-MIZ^MIZ/SP-RING zinc finger^407-457^E:3e-18	NOG125513	GO:0005634^cellular_component^nucleus`GO:0046872^molecular_function^metal ion binding`GO:0003676^molecular_function^nucleic acid binding`GO:0019789^molecular_function^SUMO ligase activity`GO:0008270^molecular_function^zinc ion binding`GO:0030999^biological_process^linear element assembly`GO:0016925^biological_process^protein sumoylation`GO:0007131^biological_process^reciprocal meiotic recombinati…	AMAGIPVKPSWASSSGLKRKAEALDEVALRKAQALREAQKAKEKAVALKRAAEQKAGQLRDLRAASRGSHGSHGGSHGHGLSHGESHGSLRHSTSQASLTSGEHRSSRSGELVCRKCRQKYDPRYKSEFKDGYCLKCRKRAKEKAIAMQKEKEKSAEKKANAAREVRGRMAAAAPKRPVQEQRPAFHRNQSALICRTCQQSSNLRRIPDLKDGTFLCPPCRLREMDPFNAMRENEKGLLKLMLLQPPTVPEDTCGEATIRIKLNMPNLAKWRKAGEEIDVRMLNLDSCDTQQSWPHSLTMWANGTQAFQVEAPKEGHKRRDAPQRISACLKSDMVNHLKISMCDGFTLQRFGIAIVRVKPQSVLEMRKAVRLVSAEDGRKLVREVLWNSKLLSLSEEVE…	comp72388_c0	0.00069	8.742	1.005 up	0.941	-0.14	1.022 up	0.851	-0.311	1.165 down	0.0342	4.211	0.05359	0.10987	0.06068	0.1988	0.05585	0.08858
comp75630_c0	comp75630_c0_seq1:49-666(-)	m.151224	sp|Q5FVJ8|SENP8_RAT`Q5FVJ8`Q:2-177,H:4-177`27.57%ID`E:2e-16`RecName: Full=Sentrin-specific protease 8; EC=3.4.22.68; AltName: Full=Deneddylase-1; AltName: Full=NEDD8-specific protease 1; AltName: Full=Sentrin/SUMO-specific protease SENP8;`Eukaryota; Metazoa; Chordata; Craniata; Vertebrata; Euteleostomi; Mammalia; Eutheria; Euarchontoglires; Glires; Rodentia; Sciurognathi; Muroidea; Muridae; Murin…	PF02902.14^Peptidase_C48^Ulp1 protease family, C-terminal catalytic domain^23-196^E:2.3e-08	NOG251510^ Major facilitator superfamily MFS_1 protein	GO:0008234^molecular_function^cysteine-type peptidase activity`GO:0006508^biological_process^proteolysis	MALVSWKTARITRQGLALLERGEWLTDEVMTFWLEYFSTAAPPDGLGQPQDVLVMDPVLGNLIVFEEDPEDLKDLIDSLELPQKRLIVVPVPDRQDKGGQGKYEGVHWALLALARDGEELRGSYYDSMGTGNLHTAQLLAAKLAPKTEVRVAPAGKQQNACDCGVFALLFAEALCRDKDPKDVTQAQAEAARKHMASHIWRLAKP*	comp75630_c0	0.00133	7.675	1.134 up	0.37	-1.442	1.294 up	0.0483	-3.763	1.075 up	0.66	-0.696	0.15568	0.19859	0.10876	0.16549	0.13071	0.27361
comp76352_c0	comp76352_c0_seq1:131-1315(-)	m.152931	sp|F2Z461|HERC6_MOUSE`F2Z461`Q:28-230,H:21-271`28.97%ID`E:8e-13`RecName: Full=E3 ISG15--protein ligase Herc6; EC=6.3.2.-;`Eukaryota; Metazoa; Chordata; Craniata; Vertebrata; Euteleostomi; Mammalia; Eutheria; Euarchontoglires; Glires; Rodentia; Sciurognathi; Muroidea; Muridae; Murinae; Mus; Mus.	PF13540.1^RCC1_2^Regulator of chromosome condensation (RCC1) repeat^32-58^E:8.3e-07`PF13540.1^RCC1_2^Regulator of chromosome condensation (RCC1) repeat^156-184^E:3.5e-09`PF13540.1^RCC1_2^Regulator of chromosome condensation (RCC1) repeat^197-225^E:1.5e-06`PF13540.1^RCC1_2^Regulator of chromosome condensation (RCC1) repeat^238-266^E:1.3e-06	.	GO:0005737^cellular_component^cytoplasm`GO:0005829^cellular_component^cytosol`GO:0005634^cellular_component^nucleus`GO:0004842^molecular_function^ubiquitin-protein ligase activity`GO:0045087^biological_process^innate immune response`GO:0042787^biological_process^protein ubiquitination involved in ubiquitin-dependent protein catabolic process	LRSDGHAVACGSNTYGQCSIPDLPPEKGMKYTQVSAGGCHTVLLRSDGSVVTSGSNFHAQCEFSPLYMKAIPYTHVDAGTAHTVLLRSDGLVAAYGSNHHGQCDIPALDGGFSYTQVAAGAWHTVLLRSDGRAVPCGERSDGQCDIPPLAEGIRFTQVSAGSFHTVLLRSDGCAVACGSNEHGQCNIPALKNGMSYIQVSGGSAHTVLLRSDGCAVAVGRNQYGQCNIPPLGENMSYIQVYAGGFHSVFLRSDGVAVASGWNHHGQCDIPTIKKRGCVYVADPARPRGKDLILQVDFAFKDLVSVTWICSNLAGAEKLRFEALASDLASDIHSRIASDLNVSLQDLQLVLPDGQLLLSIYAANPKATVRMVVPKDLAPWWQPPSEPPPAAPWLR*	comp76352_c0	1.75e-07	38.539	1.299 up	0.013	-6.962	1.404 up	0.0049	-9.493	1.210 up	0.0228	-4.858	0.03971	0.10115	0.01051	0.10275	0.06188	0.09537
comp76486_c0	comp76486_c0_seq1:1-3894(+)	m.153231	sp|Q5R6L5|CAND1_PONAB`Q5R6L5`Q:31-1288,H:8-1213`30.54%ID`E:3e-154`RecName: Full=Cullin-associated NEDD8-dissociated protein 1; AltName: Full=Cullin-associated and neddylation-dissociated protein 1; AltName: Full=p120 CAND1;`Eukaryota; Metazoa; Chordata; Craniata; Vertebrata; Euteleostomi; Mammalia; Eutheria; Euarchontoglires; Primates; Haplorrhini; Catarrhini; Hominidae; Pongo.	PF10363.4^DUF2435^Protein of unknown function (DUF2435)^49-111^E:0.13`PF12765.2^Cohesin_HEAT^HEAT repeat associated with sister chromatid cohesion^1077-1098^E:0.051`PF08623.5^TIP120^TATA-binding protein interacting (TIP20)^1114-1277^E:1.5e-27	.	GO:0005634^cellular_component^nucleus`GO:0006355^biological_process^regulation of transcription, DNA-dependent`GO:0006351^biological_process^transcription, DNA-dependent	KRTIDSEWILDILGEVVQKHQSQMTMNLSSVSQLLEDMENWDKDKRFMAASDLTQEVTMSNQVLDVHLQKRVCQAFVKQLEDQSIDVQGNAVKCLAKIVCKFQEQQIGEVLAKLSQQVLDGKAEVRDIYATCLKGLLTELPATCSALACQNVLPKMLHGITSIPSLEVKEECTDVFHDFLKRFGDNRIMQWSDQDNMATSLLNLLKPKQHKTSLRKKVIACIGALSAVLADRQLDTLMRTLLGDVRSAGSKSDKQKYIQCISTVSRNVGFRIGQHLKEIAPLFLQIVNQATQEDVSMDGDNEKDHEVVENCLNAFECFVLRSSKEMAPHLDELCGVVLTLISYDPNFYDSGDAQDAVMEEFEEFDEDGLVDSDDDDNSWKVRRAALKVLEAMVKGLPDR…	comp76486_c0	3.47e-05	15.194	1.045 down	0.473	1.153	1.103 up	0.142	-2.427	1.134 up	0.0208	-5.025	0.06726	0.08864	0.07435	0.0911	0.04359	0.05802
comp80213_c0	comp80213_c0_seq3:3-1121(+)	m.163330	sp|Q5PQ09|DESI2_XENLA`Q5PQ09`Q:222-347,H:3-131`36.36%ID`E:5e-14`RecName: Full=Desumoylating isopeptidase 2; Short=DeSI-2; EC=3.4.-.-; AltName: Full=PPPDE peptidase domain-containing protein 1; AltName: Full=Protein FAM152A;`Eukaryota; Metazoa; Chordata; Craniata; Vertebrata; Euteleostomi; Amphibia; Batrachia; Anura; Pipoidea; Pipidae; Xenopodinae; Xenopus; Xenopus.	PF00169.24^PH^PH domain^111-217^E:8.6e-06`PF05903.9^Peptidase_C97^PPPDE putative peptidase domain^224-349^E:2.3e-24	.	GO:0005737^cellular_component^cytoplasm`GO:0008233^molecular_function^peptidase activity`GO:0006508^biological_process^proteolysis	GEAKADAIEEVKETAEAPAVTAKGPGKGSAKGPSKGKGKSPAAEQAAPAAEDAKAAEAPETNPETSVQPQGTKGVKFEEPVHEAPAALVPSKPADHLNGAAVDLNVSHVNGQLLKRGPVFGYAFQARWCILTNTQLIVYKDERFSQRQSAERLSYDAKAARFSCHDAPGEAVKHKSDKPCGFVLDSNPMAGKGRKLSYFDAENEEKIAIWLEAIAKVVARRKEAVTLHVYDMAAAGSIEGDTKPLGTGHFHVGIEINGSEWSYGFSELGSGVFECKPTHCEPHSYRDAIELGYTSLRENEISEKISKLKDEWPGCRYDVLKNNCCSFCKSFCEALGVTLPPWILRLASAEGQGANDKARKSAIIMAAQAVIP*	comp80213_c0	7.22e-06	19.975	1.225 down	0.111	2.844	1.540 down	0.00471	9.712	1.235 down	0.0495	3.691	0.04191	0.20238	0.05369	0.1166	0.09726	0.13392
comp85359_c0	comp85359_c0_seq1:88-834(-)	m.168474	sp|Q4KM30|DESI1_RAT`Q4KM30`Q:63-147,H:35-124`31.52%ID`E:1e-05`RecName: Full=Desumoylating isopeptidase 1; Short=DeSI-1; EC=3.4.-.-; AltName: Full=PPPDE peptidase domain-containing protein 2; AltName: Full=Protein FAM152B;`Eukaryota; Metazoa; Chordata; Craniata; Vertebrata; Euteleostomi; Mammalia; Eutheria; Euarchontoglires; Glires; Rodentia; Sciurognathi; Muroidea; Muridae; Murinae; Rattus.	PF05903.9^Peptidase_C97^PPPDE putative peptidase domain^59-151^E:6.2e-13	NOG236523	GO:0005737^cellular_component^cytoplasm`GO:0005634^cellular_component^nucleus`GO:0008233^molecular_function^peptidase activity`GO:0006508^biological_process^proteolysis	APPSTVIMLDWLEDFLLAPCAGPCFNCHAGKVQKSQPLRSLKSAGSVTVELAVSPIGGLRGFGGYHTSVLIAGEEYYFSPSGIHCCTKVYSHPEEVMRIFIGHSSVSGAELLSFLGDQFKEGSYDLLRKNCNAFTDCALYFLCEQRLDLRYRAVEKLAWMADDRTGILQSLSNGEYSPNPLAEDFDLEAILQDIDLAREWDSDSVFSEDFAFEEYAEDGYVAQATDVELCKRWSKAEGLGEEMTIQRL*	comp85359_c0	0.000128	12.024	1.041 up	0.461	-1.185	1.178 up	0.0872	-2.991	1.307 up	0.00402	-9.374	0.03786	0.09167	0.1026	0.1209	0.07712	0.0291
comp86650_c0	comp86650_c0_seq1:1-528(+)	m.169382	sp|Q3APG8|RS12_CHLCH`Q3APG8`Q:62-174,H:24-137`62.28%ID`E:5e-43`RecName: Full=30S ribosomal protein S12;`Bacteria; Chlorobi; Chlorobia; Chlorobiales; Chlorobiaceae; Chlorobium/Pelodictyon group; Chlorobium.	PF00164.20^Ribosom_S12_S23^Ribosomal protein S12/S23^50-160^E:8.6e-40	COG0048^ Ribosomal protein S12	GO:0015935^cellular_component^small ribosomal subunit`GO:0019843^molecular_function^rRNA binding`GO:0003735^molecular_function^structural constituent of ribosome`GO:0000049^molecular_function^tRNA binding`GO:0006412^biological_process^translation	FWLKPIFRLRKRGSHSIAMASGRRFLLALCLLAAVLGPCFQIPGVTGPPKKRPKPRDKRQELQRCPQKGGIVTRVYTMSPKKPNSAIRKVCRLKLSTGTETIAYIPGEGHSLQEFASVLMRGGRRRDLVGMRYNLVRGARDLQGVVGRRQSRSKYGTEKPSGDEPAAPAKGGKKR*	comp86650_c0	7.19e-07	29.879	1.483 up	0.0245	-5.314	1.478 up	0.00677	-8.123	1.383 up	0.0083	-6.997	0.08395	0.1971	0.06077	0.12488	0.10432	0.08373
comp89713_c0	comp89713_c0_seq1:48-1208(+)	m.171617	sp|Q6ICB0|DESI1_HUMAN`Q6ICB0`Q:1-147,H:6-152`35.14%ID`E:6e-24`RecName: Full=Desumoylating isopeptidase 1; Short=DeSI-1; EC=3.4.-.-; AltName: Full=PPPDE peptidase domain-containing protein 2; AltName: Full=Protein FAM152B;`Eukaryota; Metazoa; Chordata; Craniata; Vertebrata; Euteleostomi; Mammalia; Eutheria; Euarchontoglires; Primates; Haplorrhini; Catarrhini; Hominidae; Homo.	PF05903.9^Peptidase_C97^PPPDE putative peptidase domain^3-140^E:5.1e-26`PF09409.5^PUB^PUB domain^194-272^E:1.7e-14	NOG236523	GO:0005737^cellular_component^cytoplasm`GO:0005634^cellular_component^nucleus`GO:0008233^molecular_function^peptidase activity`GO:0006508^biological_process^proteolysis	MAKVTAYVYDITQGMAAQMSLPLIGKKIDIVPHTGIAVFGKEYFFGGGPQTGIPGQSVPVPVAQVLELGQTSKTCEELETYIRNVLSLEHTEQKYDLLKHNCNHYADDVAKFLLDGRGLPSSIVNVAEEALSTPQGQSLKVMIENMERSMRSGGTSMNPFGSAAPPAVPAPLAAPDESSGELKVALAELAKNETEVRRTALQMLLKMTKNVEDNPSETKFRRIKMANPAFQKKVEAANGGVDVMMAAGWLPDTNEEGEDCWLLNDSSAMKQVSVRKILDDELKKLPAPVAPTPAPAAAPVASSGYGGPAGGLPGGFPNLPGGLPGGMANNPMMQQMMNNPAMMQQAQQMMQDPNMMAQVQQMMQNPQAMSQLQQMMGNGGLGGFGR*	comp89713_c0	3.9e-05	14.884	1.183 up	0.00296	-14.655	1.077 up	0.283	-1.675	1.194 down	0.019	5.178	0.02585	0.02073	0.09455	0.08648	0.04924	0.086
comp90764_c0	comp90764_c0_seq1:3-1259(-)	m.172455	sp|Q9ZU75|UB12L_ARATH`Q9ZU75`Q:193-346,H:32-185`25.48%ID`E:1e-14`RecName: Full=Probable NEDD8-conjugating enzyme Ubc12-like; EC=6.3.2.-; AltName: Full=RUB1 carrier protein 2; AltName: Full=RUB1-conjugating enzyme 2; AltName: Full=RUB1-protein ligase 2;`Eukaryota; Viridiplantae; Streptophyta; Embryophyta; Tracheophyta; Spermatophyta; Magnoliophyta; eudicotyledons; core eudicotyledons; rosids; malv…	PF00179.21^UQ_con^Ubiquitin-conjugating enzyme^207-329^E:6.7e-08	COG5078^ Ubiquitin-protein ligase	GO:0016881^molecular_function^acid-amino acid ligase activity`GO:0005524^molecular_function^ATP binding`GO:0045116^biological_process^protein neddylation	PSLCLVHDAMAARAPRAPRAGARSVRQAQDHLSRTEEAHRQRMLPPVPNDGYPLRPLRNAESSSKEGSSTPRANGEGDAGRCLRSSNSLPPISDRMARSAPAGLDLSQPETVEEPGVTFSARGDELEDDLEEDLRELEELAAHLAQEGEAEPRPYTGEIESTTAPASSLATASVGNPEDCGDANEDPLEHLQGAIRVHQELAQLRLPHGCRLETSQASGAQLFFSMDVAEGPFAPASLVFWVKIFSDYPLQGSVSIRSTKRIFHPSVDAQTGAVALGTGEECGAKVNLGSMLTALAQMVKVPQPAAEPLNSEASSLLSDDPAEFRRAVRLALSGGEVLNVGYDRVLNLKVAAAASVKPAVLSEKMRLDLMNIEVLKGDFKATAAAYSEHNQVEMRRLMV…	comp90764_c0	0.000293	10.306	1.113 up	0.108	-2.883	1.038 down	0.582	0.856	1.118 down	0.014	5.784	0.04855	0.09577	0.04036	0.12152	0.03664	0.04224
